# Supplementary material for: A latent invader: transcriptomics reveals Cercospora zeina’s stealth infection strategy of maize and immune-activating effectors
Source: Front Plant Sci. 2025 Nov 7;16:1703682. doi: 10.3389/fpls.2025.1703682 (PMC12676973; doi:10.3389/fpls.2025.1703682)
Supplement: Supplementary file 2 [file Supplementaryfile1.xlsx]

## Sheet: significant GO table
Nadasen et al., 2025, Frontiers in Plant Science, Plant Pathogen Interactions, Manuscript #: fpls.2025.1703682
A latent invader: Transcriptomics reveals Cercospora zeina’s stealth infection strategy of maize and immune-activating effectors
Supplementary file 1. Results from the Gene Ontology (GO) overrepresentation analysis (ORA) from Cercospora zeina showing the significantly overrepresented GO terms (⍺ = 0.05) amongst the differentially expressed genes in the late-early (LE) and Mid-early (ME) contrasts.
ID	Description	GeneRatio	BgRatio	pvalue	p.adjust	qvalue	geneID	Count	Contrast
GO:0016052	carbohydrate catabolic process	28/1062	84/9023	1.48853e-07	0.000289817	0.000289817	BST61_g5290/BST61_g8463/BST61_g10810/BST61_g4499/BST61_g1672/BST61_g6972/BST61_g6730/BST61_g1721/BST61_g1615/BST61_g8092/BST61_g4959/BST61_g7891/BST61_g11404/BST61_g3838/BST61_g1795/BST61_g4750/BST61_g6958/BST61_g6928/BST61_g66/BST61_g8326/BST61_g2107/BST61_g1993/BST61_g7509/BST61_g9731/BST61_g4929/BST61_g10830/BST61_g8940/BST61_g808	28	LE upregulated
GO:0005975	carbohydrate metabolic process	42/1062	183/9023	1.27595e-05	0.0103973	0.0103973	BST61_g5290/BST61_g8463/BST61_g10810/BST61_g4499/BST61_g1672/BST61_g6972/BST61_g6730/BST61_g1721/BST61_g1615/BST61_g8092/BST61_g4959/BST61_g7891/BST61_g11404/BST61_g8098/BST61_g5877/BST61_g3838/BST61_g1795/BST61_g4750/BST61_g6958/BST61_g7838/BST61_g6928/BST61_g66/BST61_g8326/BST61_g9539/BST61_g321/BST61_g7786/BST61_g2107/BST61_g1993/BST61_g7509/BST61_g9731/BST61_g3514/BST61_g7703/BST61_g4929/BST6…	42	LE upregulated
GO:0010393	galacturonan metabolic process	7/1062	10/9023	2.67008e-05	0.0103973	0.0103973	BST61_g5290/BST61_g8463/BST61_g10810/BST61_g6972/BST61_g6730/BST61_g1721/BST61_g7891	7	LE upregulated
GO:0045488	pectin metabolic process	7/1062	10/9023	2.67008e-05	0.0103973	0.0103973	BST61_g5290/BST61_g8463/BST61_g10810/BST61_g6972/BST61_g6730/BST61_g1721/BST61_g7891	7	LE upregulated
GO:0045490	pectin catabolic process	7/1062	10/9023	2.67008e-05	0.0103973	0.0103973	BST61_g5290/BST61_g8463/BST61_g10810/BST61_g6972/BST61_g6730/BST61_g1721/BST61_g7891	7	LE upregulated
GO:0017001	antibiotic catabolic process	10/1062	21/9023	5.07766e-05	0.0153366	0.0153366	BST61_g7341/BST61_g9484/BST61_g6439/BST61_g3551/BST61_g9539/BST61_g10280/BST61_g8610/BST61_g4282/BST61_g1827/BST61_g5263	10	LE upregulated
GO:0098754	detoxification	17/1062	52/9023	5.51394e-05	0.0153366	0.0153366	BST61_g5711/BST61_g7341/BST61_g5136/BST61_g7644/BST61_g5413/BST61_g7860/BST61_g6518/BST61_g6454/BST61_g189/BST61_g3551/BST61_g9392/BST61_g10280/BST61_g8610/BST61_g4166/BST61_g4604/BST61_g7144/BST61_g4910	17	LE upregulated
GO:0016491	oxidoreductase activity	49/1062	242/9023	8.51019e-05	0.0207117	0.0207117	BST61_g5123/BST61_g3700/BST61_g7341/BST61_g3812/BST61_g3826/BST61_g9043/BST61_g10966/BST61_g2875/BST61_g5120/BST61_g7641/BST61_g7271/BST61_g5136/BST61_g7860/BST61_g11070/BST61_g4750/BST61_g6454/BST61_g6958/BST61_g6928/BST61_g6439/BST61_g8326/BST61_g5121/BST61_g1097/BST61_g3551/BST61_g9392/BST61_g785/BST61_g2107/BST61_g9092/BST61_g10280/BST61_g8610/BST61_g1590/BST61_g4166/BST61_g7509/BST61_g3514/B…	49	LE upregulated
GO:0055114	GO:0055114	62/1062	331/9023	0.000115597	0.0214554	0.0214554	BST61_g5123/BST61_g3700/BST61_g7341/BST61_g3812/BST61_g3826/BST61_g9043/BST61_g10966/BST61_g2875/BST61_g5120/BST61_g7641/BST61_g7271/BST61_g5136/BST61_g7860/BST61_g11070/BST61_g4750/BST61_g6454/BST61_g6958/BST61_g7225/BST61_g6928/BST61_g6439/BST61_g8326/BST61_g5121/BST61_g1097/BST61_g7259/BST61_g3551/BST61_g9392/BST61_g785/BST61_g2107/BST61_g9092/BST61_g10280/BST61_g8610/BST61_g1590/BST61_g1993/B…	62	LE upregulated
GO:0042737	GO:0042737	15/1062	45/9023	0.000117009	0.0214554	0.0214554	BST61_g5290/BST61_g8463/BST61_g10810/BST61_g7341/BST61_g6972/BST61_g6730/BST61_g1721/BST61_g7891/BST61_g9484/BST61_g6439/BST61_g3551/BST61_g10280/BST61_g8610/BST61_g1827/BST61_g5263	15	LE upregulated
GO:1990748	cellular detoxification	16/1062	50/9023	0.000121217	0.0214554	0.0214554	BST61_g5711/BST61_g7341/BST61_g5136/BST61_g7644/BST61_g5413/BST61_g7860/BST61_g6518/BST61_g6454/BST61_g189/BST61_g3551/BST61_g9392/BST61_g10280/BST61_g8610/BST61_g4166/BST61_g4604/BST61_g7144	16	LE upregulated
GO:0019400	alditol metabolic process	7/1062	12/9023	0.000142186	0.0230697	0.0230697	BST61_g8098/BST61_g4750/BST61_g6958/BST61_g66/BST61_g7509/BST61_g3514/BST61_g4160	7	LE upregulated
GO:0016614	oxidoreductase activity, acting on CH-OH group of donors	17/1062	59/9023	0.000313285	0.0469205	0.0469205	BST61_g3700/BST61_g3812/BST61_g3826/BST61_g10966/BST61_g4750/BST61_g6958/BST61_g8326/BST61_g2107/BST61_g9092/BST61_g7509/BST61_g3514/BST61_g4426/BST61_g4160/BST61_g6937/BST61_g1826/BST61_g8011/BST61_g652	17	LE upregulated
GO:0016052	carbohydrate catabolic process	31/968	84/9023	1.92304e-10	3.35956e-07	3.35956e-07	BST61_g10810/BST61_g8092/BST61_g4499/BST61_g5290/BST61_g8463/BST61_g11404/BST61_g7891/BST61_g1721/BST61_g1672/BST61_g11083/BST61_g3838/BST61_g6972/BST61_g6730/BST61_g2730/BST61_g1795/BST61_g6928/BST61_g7508/BST61_g4750/BST61_g7466/BST61_g1615/BST61_g8326/BST61_g6958/BST61_g7509/BST61_g4959/BST61_g5668/BST61_g2107/BST61_g9731/BST61_g668/BST61_g1925/BST61_g808/BST61_g4570	31	ME upregulated
GO:0010393	galacturonan metabolic process	9/968	10/9023	1.64643e-08	7.19076e-06	7.19076e-06	BST61_g10810/BST61_g5290/BST61_g8463/BST61_g7891/BST61_g1721/BST61_g6972/BST61_g6730/BST61_g2730/BST61_g7466	9	ME upregulated
GO:0045488	pectin metabolic process	9/968	10/9023	1.64643e-08	7.19076e-06	7.19076e-06	BST61_g10810/BST61_g5290/BST61_g8463/BST61_g7891/BST61_g1721/BST61_g6972/BST61_g6730/BST61_g2730/BST61_g7466	9	ME upregulated
GO:0045490	pectin catabolic process	9/968	10/9023	1.64643e-08	7.19076e-06	7.19076e-06	BST61_g10810/BST61_g5290/BST61_g8463/BST61_g7891/BST61_g1721/BST61_g6972/BST61_g6730/BST61_g2730/BST61_g7466	9	ME upregulated
GO:0042737	GO:0042737	18/968	45/9023	3.10062e-07	0.000108336	0.000108336	BST61_g10810/BST61_g5290/BST61_g8463/BST61_g7891/BST61_g1721/BST61_g6972/BST61_g6730/BST61_g2730/BST61_g7466/BST61_g3551/BST61_g8610/BST61_g3403/BST61_g4908/BST61_g6439/BST61_g4722/BST61_g9484/BST61_g10280/BST61_g1827	18	ME upregulated
GO:0000272	polysaccharide catabolic process	14/968	33/9023	2.80944e-06	0.000818017	0.000818017	BST61_g10810/BST61_g4499/BST61_g5290/BST61_g8463/BST61_g11404/BST61_g7891/BST61_g1721/BST61_g11083/BST61_g6972/BST61_g6730/BST61_g2730/BST61_g1795/BST61_g7466/BST61_g1615	14	ME upregulated
GO:0005975	carbohydrate metabolic process	40/968	183/9023	7.63329e-06	0.00178758	0.00178758	BST61_g10810/BST61_g8092/BST61_g4499/BST61_g5290/BST61_g8463/BST61_g11404/BST61_g7891/BST61_g1721/BST61_g1672/BST61_g11582/BST61_g11083/BST61_g3838/BST61_g6972/BST61_g6730/BST61_g2730/BST61_g1795/BST61_g6928/BST61_g5877/BST61_g8098/BST61_g7508/BST61_g4750/BST61_g7466/BST61_g9004/BST61_g1615/BST61_g8326/BST61_g6958/BST61_g7509/BST61_g4959/BST61_g9539/BST61_g321/BST61_g5668/BST61_g7838/BST61_g2107/…	40	ME upregulated
GO:0098869	cellular oxidant detoxification	11/968	23/9023	8.18583e-06	0.00178758	0.00178758	BST61_g6559/BST61_g6518/BST61_g5136/BST61_g3551/BST61_g8610/BST61_g7860/BST61_g4166/BST61_g7144/BST61_g4722/BST61_g10280/BST61_g1946	11	ME upregulated
GO:0098754	detoxification	17/968	52/9023	1.64682e-05	0.00314824	0.00314824	BST61_g5711/BST61_g6454/BST61_g5413/BST61_g6559/BST61_g6518/BST61_g5136/BST61_g3551/BST61_g8610/BST61_g7860/BST61_g4166/BST61_g189/BST61_g9392/BST61_g7144/BST61_g4722/BST61_g10280/BST61_g1946/BST61_g4910	17	ME upregulated
GO:0009636	response to toxic substance	20/968	68/9023	1.80208e-05	0.00314824	0.00314824	BST61_g5711/BST61_g6454/BST61_g1342/BST61_g1343/BST61_g5413/BST61_g6559/BST61_g6518/BST61_g5136/BST61_g3551/BST61_g8610/BST61_g7860/BST61_g4166/BST61_g189/BST61_g9392/BST61_g7144/BST61_g4722/BST61_g10280/BST61_g1946/BST61_g4910/BST61_g7517	20	ME upregulated
GO:0016209	antioxidant activity	10/968	22/9023	3.7221e-05	0.00527733	0.00527733	BST61_g6559/BST61_g5136/BST61_g3551/BST61_g8610/BST61_g7860/BST61_g4166/BST61_g7144/BST61_g4722/BST61_g10280/BST61_g1946	10	ME upregulated
GO:0005576	extracellular region	25/968	100/9023	3.80575e-05	0.00527733	0.00527733	BST61_g5694/BST61_g11404/BST61_g3700/BST61_g1721/BST61_g1672/BST61_g6972/BST61_g2050/BST61_g6730/BST61_g2730/BST61_g1795/BST61_g10500/BST61_g1342/BST61_g1343/BST61_g7466/BST61_g7788/BST61_g8326/BST61_g4282/BST61_g3514/BST61_g6439/BST61_g1024/BST61_g668/BST61_g10280/BST61_g1946/BST61_g7740/BST61_g10690	25	ME upregulated
GO:1990748	cellular detoxification	16/968	50/9023	3.92703e-05	0.00527733	0.00527733	BST61_g5711/BST61_g6454/BST61_g5413/BST61_g6559/BST61_g6518/BST61_g5136/BST61_g3551/BST61_g8610/BST61_g7860/BST61_g4166/BST61_g189/BST61_g9392/BST61_g7144/BST61_g4722/BST61_g10280/BST61_g1946	16	ME upregulated
GO:0044282	small molecule catabolic process	28/968	126/9023	0.000128055	0.0159794	0.0159794	BST61_g11381/BST61_g6928/BST61_g4802/BST61_g5413/BST61_g7225/BST61_g7508/BST61_g4750/BST61_g11070/BST61_g6937/BST61_g8326/BST61_g6958/BST61_g7509/BST61_g189/BST61_g4282/BST61_g9539/BST61_g3403/BST61_g4908/BST61_g2107/BST61_g6439/BST61_g668/BST61_g9484/BST61_g1925/BST61_g4910/BST61_g808/BST61_g716/BST61_g1827/BST61_g7517/BST61_g4570	28	ME upregulated
GO:0016491	oxidoreductase activity	45/968	242/9023	0.000147944	0.0172305	0.0172305	BST61_g3700/BST61_g10966/BST61_g7271/BST61_g3826/BST61_g2875/BST61_g7641/BST61_g6928/BST61_g6454/BST61_g5120/BST61_g5666/BST61_g6559/BST61_g5123/BST61_g7508/BST61_g4757/BST61_g4750/BST61_g11070/BST61_g6937/BST61_g5136/BST61_g3551/BST61_g8326/BST61_g8610/BST61_g7860/BST61_g6958/BST61_g4166/BST61_g7509/BST61_g9392/BST61_g7144/BST61_g9092/BST61_g1590/BST61_g4908/BST61_g2107/BST61_g3514/BST61_g6439/B…	45	ME upregulated
GO:0017001	antibiotic catabolic process	9/968	21/9023	0.000161093	0.0175894	0.0175894	BST61_g3551/BST61_g8610/BST61_g4282/BST61_g9539/BST61_g6439/BST61_g4722/BST61_g9484/BST61_g10280/BST61_g1827	9	ME upregulated
GO:0016616	oxidoreductase activity, acting on the CH-OH group of donors, NAD or NADP as acceptor	15/968	52/9023	0.000251867	0.0243164	0.0243164	BST61_g3700/BST61_g10966/BST61_g7508/BST61_g4750/BST61_g6937/BST61_g8326/BST61_g6958/BST61_g7509/BST61_g9092/BST61_g2107/BST61_g3514/BST61_g3812/BST61_g244/BST61_g652/BST61_g4424	15	ME upregulated
GO:0004601	peroxidase activity	7/968	14/9023	0.000278379	0.0243164	0.0243164	BST61_g6559/BST61_g5136/BST61_g3551/BST61_g8610/BST61_g7144/BST61_g4722/BST61_g10280	7	ME upregulated
GO:0016684	oxidoreductase activity, acting on peroxide as acceptor	7/968	14/9023	0.000278379	0.0243164	0.0243164	BST61_g6559/BST61_g5136/BST61_g3551/BST61_g8610/BST61_g7144/BST61_g4722/BST61_g10280	7	ME upregulated
GO:0019321	pentose metabolic process	7/968	14/9023	0.000278379	0.0243164	0.0243164	BST61_g2730/BST61_g5877/BST61_g7508/BST61_g8326/BST61_g6958/BST61_g2107/BST61_g4570	7	ME upregulated
GO:0016614	oxidoreductase activity, acting on CH-OH group of donors	16/968	59/9023	0.000345673	0.0274496	0.0274496	BST61_g3700/BST61_g10966/BST61_g3826/BST61_g7508/BST61_g4750/BST61_g6937/BST61_g8326/BST61_g6958/BST61_g7509/BST61_g9092/BST61_g2107/BST61_g3514/BST61_g3812/BST61_g244/BST61_g652/BST61_g4424	16	ME upregulated
GO:0097237	cellular response to toxic substance	16/968	59/9023	0.000345673	0.0274496	0.0274496	BST61_g5711/BST61_g6454/BST61_g5413/BST61_g6559/BST61_g6518/BST61_g5136/BST61_g3551/BST61_g8610/BST61_g7860/BST61_g4166/BST61_g189/BST61_g9392/BST61_g7144/BST61_g4722/BST61_g10280/BST61_g1946	16	ME upregulated
GO:0006979	response to oxidative stress	26/968	122/9023	0.000442169	0.0331115	0.0331115	BST61_g11582/BST61_g6454/BST61_g5120/BST61_g5666/BST61_g6559/BST61_g4757/BST61_g6877/BST61_g5136/BST61_g3551/BST61_g8610/BST61_g7860/BST61_g4166/BST61_g9392/BST61_g7144/BST61_g30/BST61_g3514/BST61_g4722/BST61_g1024/BST61_g4097/BST61_g8705/BST61_g668/BST61_g6905/BST61_g4277/BST61_g10280/BST61_g1946/BST61_g652	26	ME upregulated
GO:0034599	cellular response to oxidative stress	25/968	116/9023	0.000473596	0.0331115	0.0331115	BST61_g11582/BST61_g6454/BST61_g5120/BST61_g5666/BST61_g6559/BST61_g6877/BST61_g5136/BST61_g3551/BST61_g8610/BST61_g7860/BST61_g4166/BST61_g9392/BST61_g7144/BST61_g30/BST61_g3514/BST61_g4722/BST61_g1024/BST61_g4097/BST61_g8705/BST61_g668/BST61_g6905/BST61_g4277/BST61_g10280/BST61_g1946/BST61_g652	25	ME upregulated
GO:0042026	protein refolding	7/968	15/9023	0.000473834	0.0331115	0.0331115	BST61_g11582/BST61_g1342/BST61_g1343/BST61_g460/BST61_g5182/BST61_g4372/BST61_g2940	7	ME upregulated
GO:0072593	reactive oxygen species metabolic process	8/968	20/9023	0.000658905	0.0442733	0.0442733	BST61_g5136/BST61_g3551/BST61_g8610/BST61_g7860/BST61_g4722/BST61_g668/BST61_g10280/BST61_g1946	8	ME upregulated
GO:0044427	GO:0044427	83/818	399/9023	1.74829e-13	3.6889e-10	3.40825e-10	BST61_g1624/BST61_g4549/BST61_g11541/BST61_g6381/BST61_g4234/BST61_g926/BST61_g7566/BST61_g7363/BST61_g423/BST61_g466/BST61_g10447/BST61_g6075/BST61_g9377/BST61_g5179/BST61_g9170/BST61_g6110/BST61_g3313/BST61_g8790/BST61_g2927/BST61_g662/BST61_g3195/BST61_g4057/BST61_g7954/BST61_g1945/BST61_g1350/BST61_g4713/BST61_g3166/BST61_g10741/BST61_g10196/BST61_g9799/BST61_g769/BST61_g141/BST61_g4953/BST61…	83	LE downregulated
GO:0005694	chromosome	84/818	412/9023	3.97647e-13	4.19517e-10	3.87601e-10	BST61_g1624/BST61_g4549/BST61_g11541/BST61_g6381/BST61_g4234/BST61_g926/BST61_g7566/BST61_g7363/BST61_g423/BST61_g466/BST61_g10447/BST61_g6075/BST61_g9377/BST61_g5179/BST61_g9170/BST61_g6110/BST61_g3313/BST61_g8790/BST61_g10859/BST61_g2927/BST61_g662/BST61_g3195/BST61_g4057/BST61_g7954/BST61_g1945/BST61_g1350/BST61_g4713/BST61_g3166/BST61_g10741/BST61_g10196/BST61_g9799/BST61_g769/BST61_g141/BST6…	84	LE downregulated
GO:0006302	double-strand break repair	33/818	91/9023	8.40939e-13	4.44506e-10	4.10688e-10	BST61_g423/BST61_g10447/BST61_g6110/BST61_g8786/BST61_g3782/BST61_g8790/BST61_g3195/BST61_g4057/BST61_g7954/BST61_g1350/BST61_g141/BST61_g10995/BST61_g10406/BST61_g10854/BST61_g7467/BST61_g6131/BST61_g9080/BST61_g8798/BST61_g8016/BST61_g4043/BST61_g3608/BST61_g1040/BST61_g793/BST61_g5362/BST61_g6342/BST61_g4891/BST61_g519/BST61_g2220/BST61_g4376/BST61_g2311/BST61_g2173/BST61_g10357/BST61_g10566	33	LE downregulated
GO:0006261	DNA-templated DNA replication	37/818	112/9023	9.442e-13	4.44506e-10	4.10688e-10	BST61_g10447/BST61_g6075/BST61_g9170/BST61_g6110/BST61_g10859/BST61_g3195/BST61_g4057/BST61_g1350/BST61_g2485/BST61_g9799/BST61_g141/BST61_g5193/BST61_g10995/BST61_g10854/BST61_g7467/BST61_g6131/BST61_g10773/BST61_g5229/BST61_g8798/BST61_g4043/BST61_g952/BST61_g7695/BST61_g1040/BST61_g793/BST61_g6342/BST61_g7032/BST61_g4891/BST61_g519/BST61_g2220/BST61_g1806/BST61_g4376/BST61_g9210/BST61_g1583/BS…	37	LE downregulated
GO:0003677	DNA binding	67/818	298/9023	1.05333e-12	4.44506e-10	4.10688e-10	BST61_g4549/BST61_g6381/BST61_g466/BST61_g10447/BST61_g6075/BST61_g5179/BST61_g10647/BST61_g8786/BST61_g3782/BST61_g3313/BST61_g8790/BST61_g10859/BST61_g662/BST61_g3195/BST61_g7954/BST61_g1350/BST61_g4713/BST61_g3166/BST61_g10741/BST61_g3318/BST61_g141/BST61_g4953/BST61_g666/BST61_g9180/BST61_g5193/BST61_g10995/BST61_g10854/BST61_g7467/BST61_g6131/BST61_g2992/BST61_g3418/BST61_g4161/BST61_g286/BS…	67	LE downregulated
GO:0006260	DNA replication	37/818	115/9023	2.34891e-12	8.26033e-10	7.6319e-10	BST61_g10447/BST61_g6075/BST61_g9170/BST61_g6110/BST61_g10859/BST61_g3195/BST61_g4057/BST61_g1350/BST61_g2485/BST61_g9799/BST61_g141/BST61_g5193/BST61_g10995/BST61_g10854/BST61_g7467/BST61_g6131/BST61_g10773/BST61_g5229/BST61_g8798/BST61_g4043/BST61_g952/BST61_g7695/BST61_g1040/BST61_g793/BST61_g6342/BST61_g7032/BST61_g4891/BST61_g519/BST61_g2220/BST61_g1806/BST61_g4376/BST61_g9210/BST61_g1583/BS…	37	LE downregulated
GO:0006310	DNA recombination	36/818	113/9023	6.48075e-12	1.95348e-09	1.80486e-09	BST61_g7363/BST61_g423/BST61_g10447/BST61_g5179/BST61_g6110/BST61_g8786/BST61_g8790/BST61_g10859/BST61_g3195/BST61_g4057/BST61_g1350/BST61_g141/BST61_g9180/BST61_g10995/BST61_g10406/BST61_g10854/BST61_g7467/BST61_g6131/BST61_g9080/BST61_g10195/BST61_g8016/BST61_g4043/BST61_g3608/BST61_g1040/BST61_g793/BST61_g6342/BST61_g7032/BST61_g519/BST61_g2220/BST61_g4376/BST61_g2311/BST61_g1583/BST61_g2173/B…	36	LE downregulated
GO:0006281	DNA repair	53/818	217/9023	9.69872e-12	2.55804e-09	2.36342e-09	BST61_g423/BST61_g10447/BST61_g5179/BST61_g6110/BST61_g8786/BST61_g3782/BST61_g3313/BST61_g8790/BST61_g10859/BST61_g9014/BST61_g3195/BST61_g4057/BST61_g7954/BST61_g1350/BST61_g2485/BST61_g9799/BST61_g3318/BST61_g141/BST61_g9180/BST61_g5193/BST61_g10995/BST61_g10406/BST61_g10854/BST61_g7467/BST61_g6131/BST61_g4161/BST61_g10773/BST61_g9080/BST61_g8798/BST61_g8016/BST61_g4043/BST61_g952/BST61_g3608/…	53	LE downregulated
GO:0000725	recombinational repair	26/818	64/9023	1.1274e-11	2.64313e-09	2.44205e-09	BST61_g10447/BST61_g6110/BST61_g8786/BST61_g8790/BST61_g3195/BST61_g4057/BST61_g1350/BST61_g141/BST61_g9180/BST61_g10995/BST61_g10406/BST61_g10854/BST61_g7467/BST61_g6131/BST61_g9080/BST61_g8016/BST61_g4043/BST61_g3608/BST61_g1040/BST61_g793/BST61_g519/BST61_g4376/BST61_g2311/BST61_g2173/BST61_g10357/BST61_g10566	26	LE downregulated
GO:0000228	nuclear chromosome	73/818	358/9023	1.53878e-11	3.24682e-09	2.99981e-09	BST61_g1624/BST61_g4549/BST61_g11541/BST61_g6381/BST61_g4234/BST61_g926/BST61_g7566/BST61_g7363/BST61_g423/BST61_g466/BST61_g10447/BST61_g6075/BST61_g9377/BST61_g5179/BST61_g9170/BST61_g6110/BST61_g8790/BST61_g10859/BST61_g662/BST61_g4057/BST61_g7954/BST61_g1945/BST61_g1350/BST61_g4713/BST61_g3166/BST61_g10741/BST61_g10196/BST61_g9799/BST61_g769/BST61_g141/BST61_g4953/BST61_g10995/BST61_g10406/BS…	73	LE downregulated
GO:0044454	GO:0044454	71/818	345/9023	1.90034e-11	3.64521e-09	3.36788e-09	BST61_g1624/BST61_g4549/BST61_g11541/BST61_g6381/BST61_g4234/BST61_g926/BST61_g7566/BST61_g7363/BST61_g423/BST61_g466/BST61_g10447/BST61_g6075/BST61_g9377/BST61_g5179/BST61_g9170/BST61_g6110/BST61_g8790/BST61_g662/BST61_g4057/BST61_g7954/BST61_g1945/BST61_g1350/BST61_g4713/BST61_g3166/BST61_g10741/BST61_g10196/BST61_g9799/BST61_g769/BST61_g141/BST61_g4953/BST61_g10995/BST61_g10406/BST61_g10854/BS…	71	LE downregulated
GO:0007049	cell cycle	89/818	485/9023	3.54868e-11	6.08406e-09	5.6212e-09	BST61_g7978/BST61_g5762/BST61_g8391/BST61_g3818/BST61_g10447/BST61_g6075/BST61_g5179/BST61_g9170/BST61_g8786/BST61_g3388/BST61_g6994/BST61_g10859/BST61_g10706/BST61_g662/BST61_g3195/BST61_g4057/BST61_g7954/BST61_g1350/BST61_g5082/BST61_g3166/BST61_g10345/BST61_g10196/BST61_g9799/BST61_g1850/BST61_g141/BST61_g4953/BST61_g9180/BST61_g5193/BST61_g10995/BST61_g10406/BST61_g9918/BST61_g10854/BST61_g74…	89	LE downregulated
GO:0022402	cell cycle process	87/818	470/9023	3.74848e-11	6.08406e-09	5.6212e-09	BST61_g7978/BST61_g5762/BST61_g8391/BST61_g3818/BST61_g10447/BST61_g6075/BST61_g5179/BST61_g9170/BST61_g8786/BST61_g3388/BST61_g6994/BST61_g10859/BST61_g10706/BST61_g662/BST61_g3195/BST61_g4057/BST61_g7954/BST61_g1350/BST61_g5082/BST61_g3166/BST61_g10345/BST61_g10196/BST61_g9799/BST61_g1850/BST61_g141/BST61_g4953/BST61_g9180/BST61_g5193/BST61_g10995/BST61_g10406/BST61_g9918/BST61_g10854/BST61_g74…	87	LE downregulated
GO:0000278	mitotic cell cycle	67/818	324/9023	5.82334e-11	8.77661e-09	8.10889e-09	BST61_g5762/BST61_g3818/BST61_g10447/BST61_g6075/BST61_g9170/BST61_g6994/BST61_g10706/BST61_g662/BST61_g3195/BST61_g4057/BST61_g7954/BST61_g1350/BST61_g3166/BST61_g10345/BST61_g10196/BST61_g9799/BST61_g1850/BST61_g141/BST61_g5193/BST61_g10995/BST61_g10406/BST61_g9918/BST61_g10854/BST61_g7467/BST61_g6131/BST61_g10960/BST61_g10558/BST61_g5880/BST61_g8264/BST61_g10773/BST61_g286/BST61_g5229/BST61_g2…	67	LE downregulated
GO:0000724	double-strand break repair via homologous recombination	24/818	59/9023	6.82422e-11	8.99944e-09	8.31477e-09	BST61_g10447/BST61_g6110/BST61_g8786/BST61_g8790/BST61_g3195/BST61_g4057/BST61_g1350/BST61_g141/BST61_g10995/BST61_g10406/BST61_g10854/BST61_g7467/BST61_g6131/BST61_g9080/BST61_g8016/BST61_g4043/BST61_g3608/BST61_g1040/BST61_g793/BST61_g519/BST61_g2311/BST61_g2173/BST61_g10357/BST61_g10566	24	LE downregulated
GO:1902969	mitotic DNA replication	24/818	59/9023	6.82422e-11	8.99944e-09	8.31477e-09	BST61_g10447/BST61_g6075/BST61_g9170/BST61_g3195/BST61_g4057/BST61_g1350/BST61_g9799/BST61_g141/BST61_g10995/BST61_g10854/BST61_g7467/BST61_g6131/BST61_g10773/BST61_g5229/BST61_g4043/BST61_g952/BST61_g793/BST61_g6342/BST61_g4891/BST61_g2220/BST61_g10796/BST61_g10566/BST61_g3622/BST61_g5200	24	LE downregulated
GO:1903047	mitotic cell cycle process	66/818	320/9023	9.20071e-11	1.14197e-08	1.05509e-08	BST61_g5762/BST61_g3818/BST61_g10447/BST61_g6075/BST61_g9170/BST61_g6994/BST61_g10706/BST61_g662/BST61_g3195/BST61_g4057/BST61_g7954/BST61_g1350/BST61_g3166/BST61_g10345/BST61_g10196/BST61_g9799/BST61_g1850/BST61_g141/BST61_g5193/BST61_g10995/BST61_g10406/BST61_g9918/BST61_g10854/BST61_g7467/BST61_g6131/BST61_g10960/BST61_g10558/BST61_g5880/BST61_g8264/BST61_g10773/BST61_g286/BST61_g5229/BST61_g2…	66	LE downregulated
GO:0006974	DNA damage response	58/818	265/9023	1.17663e-10	1.37927e-08	1.27434e-08	BST61_g7363/BST61_g423/BST61_g10447/BST61_g5179/BST61_g6110/BST61_g8786/BST61_g3782/BST61_g3313/BST61_g8790/BST61_g10859/BST61_g10706/BST61_g9014/BST61_g3195/BST61_g4057/BST61_g7954/BST61_g1350/BST61_g2485/BST61_g9799/BST61_g769/BST61_g3318/BST61_g141/BST61_g9180/BST61_g5193/BST61_g10995/BST61_g10406/BST61_g10854/BST61_g7467/BST61_g6131/BST61_g4161/BST61_g10773/BST61_g9080/BST61_g8482/BST61_g8798…	58	LE downregulated
GO:0032993	protein-DNA complex	23/818	56/9023	1.35309e-10	1.50264e-08	1.38832e-08	BST61_g10447/BST61_g6075/BST61_g4057/BST61_g9799/BST61_g141/BST61_g10995/BST61_g10854/BST61_g7467/BST61_g6131/BST61_g3418/BST61_g4161/BST61_g10773/BST61_g5229/BST61_g8988/BST61_g4043/BST61_g952/BST61_g5740/BST61_g793/BST61_g4891/BST61_g2220/BST61_g10796/BST61_g10566/BST61_g3622	23	LE downregulated
GO:0043596	nuclear replication fork	23/818	59/9023	4.72826e-10	4.98831e-08	4.60881e-08	BST61_g10447/BST61_g6075/BST61_g9170/BST61_g4057/BST61_g1350/BST61_g9799/BST61_g141/BST61_g10995/BST61_g10854/BST61_g7467/BST61_g6131/BST61_g10773/BST61_g5229/BST61_g952/BST61_g7695/BST61_g1040/BST61_g793/BST61_g4891/BST61_g2220/BST61_g1806/BST61_g1583/BST61_g10796/BST61_g3622	23	LE downregulated
GO:0006259	DNA metabolic process	64/818	320/9023	6.88673e-10	6.91952e-08	6.3931e-08	BST61_g7363/BST61_g423/BST61_g466/BST61_g10447/BST61_g6075/BST61_g5179/BST61_g9170/BST61_g6110/BST61_g8786/BST61_g3782/BST61_g3313/BST61_g8790/BST61_g10859/BST61_g9014/BST61_g3195/BST61_g4057/BST61_g7954/BST61_g1350/BST61_g2485/BST61_g9799/BST61_g3318/BST61_g141/BST61_g9180/BST61_g5193/BST61_g10995/BST61_g10406/BST61_g10854/BST61_g7467/BST61_g6131/BST61_g10558/BST61_g4161/BST61_g10773/BST61_g5229…	64	LE downregulated
GO:0033260	nuclear DNA replication	24/818	67/9023	1.5148e-09	1.45283e-07	1.3423e-07	BST61_g10447/BST61_g6075/BST61_g9170/BST61_g3195/BST61_g4057/BST61_g1350/BST61_g9799/BST61_g141/BST61_g10995/BST61_g10854/BST61_g7467/BST61_g6131/BST61_g10773/BST61_g5229/BST61_g4043/BST61_g952/BST61_g793/BST61_g6342/BST61_g4891/BST61_g2220/BST61_g10796/BST61_g10566/BST61_g3622/BST61_g5200	24	LE downregulated
GO:0044786	cell cycle DNA replication	24/818	68/9023	2.14333e-09	1.90412e-07	1.75925e-07	BST61_g10447/BST61_g6075/BST61_g9170/BST61_g3195/BST61_g4057/BST61_g1350/BST61_g9799/BST61_g141/BST61_g10995/BST61_g10854/BST61_g7467/BST61_g6131/BST61_g10773/BST61_g5229/BST61_g4043/BST61_g952/BST61_g793/BST61_g6342/BST61_g4891/BST61_g2220/BST61_g10796/BST61_g10566/BST61_g3622/BST61_g5200	24	LE downregulated
GO:0005657	replication fork	23/818	63/9023	2.16582e-09	1.90412e-07	1.75925e-07	BST61_g10447/BST61_g6075/BST61_g9170/BST61_g4057/BST61_g1350/BST61_g9799/BST61_g141/BST61_g10995/BST61_g10854/BST61_g7467/BST61_g6131/BST61_g10773/BST61_g5229/BST61_g952/BST61_g7695/BST61_g1040/BST61_g793/BST61_g4891/BST61_g2220/BST61_g1806/BST61_g1583/BST61_g10796/BST61_g3622	23	LE downregulated
GO:0000790	GO:0000790	56/818	273/9023	3.20916e-09	2.70853e-07	2.50247e-07	BST61_g1624/BST61_g4549/BST61_g11541/BST61_g6381/BST61_g4234/BST61_g926/BST61_g7566/BST61_g7363/BST61_g423/BST61_g466/BST61_g10447/BST61_g6075/BST61_g9377/BST61_g6110/BST61_g4057/BST61_g7954/BST61_g1945/BST61_g1350/BST61_g4713/BST61_g3166/BST61_g10741/BST61_g10196/BST61_g769/BST61_g141/BST61_g4953/BST61_g10995/BST61_g10406/BST61_g10854/BST61_g7467/BST61_g3418/BST61_g10773/BST61_g286/BST61_g5229/B…	56	LE downregulated
GO:0003690	double-stranded DNA binding	37/818	145/9023	3.86708e-09	3.13828e-07	2.89953e-07	BST61_g4549/BST61_g6381/BST61_g10447/BST61_g6075/BST61_g5179/BST61_g3782/BST61_g10859/BST61_g662/BST61_g4713/BST61_g3166/BST61_g3318/BST61_g4953/BST61_g666/BST61_g5193/BST61_g10995/BST61_g10854/BST61_g7467/BST61_g6131/BST61_g2992/BST61_g5229/BST61_g9080/BST61_g4043/BST61_g4316/BST61_g7695/BST61_g5740/BST61_g793/BST61_g6238/BST61_g6342/BST61_g5058/BST61_g519/BST61_g2220/BST61_g1359/BST61_g9920/BST…	37	LE downregulated
GO:0000785	chromatin	58/818	293/9023	6.7071e-09	5.24148e-07	4.84271e-07	BST61_g1624/BST61_g4549/BST61_g11541/BST61_g6381/BST61_g4234/BST61_g926/BST61_g7566/BST61_g7363/BST61_g423/BST61_g466/BST61_g10447/BST61_g6075/BST61_g9377/BST61_g6110/BST61_g2927/BST61_g4057/BST61_g7954/BST61_g1945/BST61_g1350/BST61_g4713/BST61_g3166/BST61_g10741/BST61_g10196/BST61_g769/BST61_g141/BST61_g4953/BST61_g10995/BST61_g10406/BST61_g10854/BST61_g7467/BST61_g3418/BST61_g10558/BST61_g10773…	58	LE downregulated
GO:0006270	DNA replication initiation	17/818	41/9023	3.00634e-08	2.26549e-06	2.09314e-06	BST61_g6075/BST61_g4057/BST61_g1350/BST61_g5193/BST61_g10995/BST61_g10854/BST61_g7467/BST61_g6131/BST61_g10773/BST61_g5229/BST61_g8798/BST61_g1040/BST61_g793/BST61_g4891/BST61_g2220/BST61_g10796/BST61_g10566	17	LE downregulated
GO:0045005	DNA-templated DNA replication maintenance of fidelity	16/818	38/9023	5.93105e-08	4.31535e-06	3.98704e-06	BST61_g9170/BST61_g6110/BST61_g10859/BST61_g3195/BST61_g10854/BST61_g10773/BST61_g4043/BST61_g952/BST61_g7695/BST61_g1040/BST61_g6342/BST61_g519/BST61_g1806/BST61_g4376/BST61_g9210/BST61_g1583	16	LE downregulated
GO:0098813	nuclear chromosome segregation	31/818	121/9023	6.4608e-08	4.5441e-06	4.19839e-06	BST61_g5179/BST61_g8786/BST61_g662/BST61_g7954/BST61_g1350/BST61_g3166/BST61_g10345/BST61_g10196/BST61_g141/BST61_g4953/BST61_g10406/BST61_g10960/BST61_g10558/BST61_g286/BST61_g2209/BST61_g1153/BST61_g8016/BST61_g2453/BST61_g5076/BST61_g471/BST61_g7695/BST61_g5740/BST61_g1040/BST61_g4479/BST61_g5362/BST61_g7032/BST61_g519/BST61_g1583/BST61_g1918/BST61_g3622/BST61_g5200	31	LE downregulated
GO:0007059	chromosome segregation	33/818	135/9023	8.2941e-08	5.64534e-06	5.21585e-06	BST61_g5179/BST61_g8786/BST61_g662/BST61_g7954/BST61_g1350/BST61_g3166/BST61_g10345/BST61_g10196/BST61_g141/BST61_g4953/BST61_g9180/BST61_g10406/BST61_g10960/BST61_g10558/BST61_g286/BST61_g2209/BST61_g1153/BST61_g8016/BST61_g2453/BST61_g5076/BST61_g471/BST61_g7695/BST61_g5740/BST61_g1040/BST61_g4479/BST61_g5362/BST61_g7032/BST61_g519/BST61_g2311/BST61_g1583/BST61_g1918/BST61_g3622/BST61_g5200	33	LE downregulated
GO:0000070	mitotic sister chromatid segregation	25/818	88/9023	1.41397e-07	9.32337e-06	8.61406e-06	BST61_g662/BST61_g7954/BST61_g1350/BST61_g3166/BST61_g10345/BST61_g10196/BST61_g141/BST61_g10406/BST61_g10960/BST61_g10558/BST61_g286/BST61_g2209/BST61_g8016/BST61_g2453/BST61_g5076/BST61_g471/BST61_g7695/BST61_g5740/BST61_g1040/BST61_g4479/BST61_g5362/BST61_g7032/BST61_g1583/BST61_g1918/BST61_g5200	25	LE downregulated
GO:0051276	chromosome organization	69/818	407/9023	1.75254e-07	1.11151e-05	1.02695e-05	BST61_g1624/BST61_g4234/BST61_g926/BST61_g7363/BST61_g466/BST61_g10447/BST61_g6075/BST61_g5179/BST61_g9170/BST61_g6110/BST61_g4362/BST61_g3313/BST61_g8790/BST61_g10859/BST61_g2927/BST61_g1273/BST61_g662/BST61_g3195/BST61_g7954/BST61_g1945/BST61_g1350/BST61_g5082/BST61_g3166/BST61_g10345/BST61_g10196/BST61_g3318/BST61_g141/BST61_g4953/BST61_g9570/BST61_g10406/BST61_g10854/BST61_g7467/BST61_g6131/B…	69	LE downregulated
GO:0000280	nuclear division	37/818	166/9023	1.79106e-07	1.11151e-05	1.02695e-05	BST61_g10447/BST61_g5179/BST61_g8786/BST61_g662/BST61_g7954/BST61_g1350/BST61_g3166/BST61_g10345/BST61_g10196/BST61_g141/BST61_g4953/BST61_g10406/BST61_g10960/BST61_g10558/BST61_g8264/BST61_g286/BST61_g2209/BST61_g10195/BST61_g1153/BST61_g8016/BST61_g2453/BST61_g4043/BST61_g5076/BST61_g1171/BST61_g471/BST61_g7695/BST61_g5740/BST61_g1040/BST61_g4479/BST61_g5362/BST61_g7032/BST61_g519/BST61_g1583/B…	37	LE downregulated
GO:0003682	chromatin binding	26/818	99/9023	4.40763e-07	2.65717e-05	2.45501e-05	BST61_g4234/BST61_g926/BST61_g6075/BST61_g2927/BST61_g1350/BST61_g4713/BST61_g3166/BST61_g10196/BST61_g769/BST61_g141/BST61_g10995/BST61_g10406/BST61_g10854/BST61_g7467/BST61_g6131/BST61_g10558/BST61_g286/BST61_g5229/BST61_g8482/BST61_g2453/BST61_g5740/BST61_g793/BST61_g2220/BST61_g8563/BST61_g3622/BST61_g6396	26	LE downregulated
GO:0051304	chromosome separation	9/818	14/9023	5.22462e-07	3.06221e-05	2.82924e-05	BST61_g8786/BST61_g3166/BST61_g9180/BST61_g10558/BST61_g2453/BST61_g7032/BST61_g519/BST61_g2311/BST61_g5200	9	LE downregulated
GO:0000819	sister chromatid segregation	26/818	100/9023	5.4535e-07	3.10997e-05	2.87337e-05	BST61_g662/BST61_g7954/BST61_g1350/BST61_g3166/BST61_g10345/BST61_g10196/BST61_g141/BST61_g10406/BST61_g10960/BST61_g10558/BST61_g286/BST61_g2209/BST61_g8016/BST61_g2453/BST61_g5076/BST61_g471/BST61_g7695/BST61_g5740/BST61_g1040/BST61_g4479/BST61_g5362/BST61_g7032/BST61_g1583/BST61_g1918/BST61_g3622/BST61_g5200	26	LE downregulated
GO:0048285	organelle fission	37/818	174/9023	6.24302e-07	3.42573e-05	3.16511e-05	BST61_g10447/BST61_g5179/BST61_g8786/BST61_g662/BST61_g7954/BST61_g1350/BST61_g3166/BST61_g10345/BST61_g10196/BST61_g141/BST61_g4953/BST61_g10406/BST61_g10960/BST61_g10558/BST61_g8264/BST61_g286/BST61_g2209/BST61_g10195/BST61_g1153/BST61_g8016/BST61_g2453/BST61_g4043/BST61_g5076/BST61_g1171/BST61_g471/BST61_g7695/BST61_g5740/BST61_g1040/BST61_g4479/BST61_g5362/BST61_g7032/BST61_g519/BST61_g1583/B…	37	LE downregulated
GO:0140014	mitotic nuclear division	27/818	107/9023	6.33193e-07	3.42573e-05	3.16511e-05	BST61_g662/BST61_g7954/BST61_g1350/BST61_g3166/BST61_g10345/BST61_g10196/BST61_g141/BST61_g10406/BST61_g10960/BST61_g10558/BST61_g8264/BST61_g286/BST61_g2209/BST61_g8016/BST61_g2453/BST61_g5076/BST61_g1171/BST61_g471/BST61_g7695/BST61_g5740/BST61_g1040/BST61_g4479/BST61_g5362/BST61_g7032/BST61_g1583/BST61_g1918/BST61_g5200	27	LE downregulated
GO:0140097	catalytic activity, acting on DNA	24/818	89/9023	7.225e-07	3.81119e-05	3.52124e-05	BST61_g423/BST61_g6110/BST61_g8786/BST61_g3313/BST61_g3195/BST61_g3166/BST61_g2485/BST61_g9799/BST61_g7467/BST61_g4161/BST61_g2453/BST61_g4043/BST61_g952/BST61_g3608/BST61_g3131/BST61_g6342/BST61_g7032/BST61_g4891/BST61_g2220/BST61_g4376/BST61_g10357/BST61_g10538/BST61_g6103/BST61_g5200	24	LE downregulated
GO:0022616	DNA strand elongation	14/818	35/9023	8.59963e-07	4.42566e-05	4.08896e-05	BST61_g3195/BST61_g1350/BST61_g2485/BST61_g9799/BST61_g10995/BST61_g10854/BST61_g952/BST61_g793/BST61_g6342/BST61_g7032/BST61_g4891/BST61_g2220/BST61_g10796/BST61_g3622	14	LE downregulated
GO:0006271	DNA strand elongation involved in DNA replication	13/818	32/9023	1.72637e-06	8.67297e-05	8.01314e-05	BST61_g3195/BST61_g1350/BST61_g2485/BST61_g9799/BST61_g10995/BST61_g10854/BST61_g952/BST61_g793/BST61_g7032/BST61_g4891/BST61_g2220/BST61_g10796/BST61_g3622	13	LE downregulated
GO:0061982	meiosis I cell cycle process	25/818	102/9023	2.9159e-06	0.000143083	0.000132197	BST61_g10447/BST61_g5179/BST61_g8786/BST61_g10859/BST61_g662/BST61_g3195/BST61_g7954/BST61_g3166/BST61_g4953/BST61_g10558/BST61_g2209/BST61_g10195/BST61_g1153/BST61_g8016/BST61_g2453/BST61_g4043/BST61_g471/BST61_g5362/BST61_g6342/BST61_g7032/BST61_g519/BST61_g9210/BST61_g2173/BST61_g10357/BST61_g5200	25	LE downregulated
GO:0031261	DNA replication preinitiation complex	10/818	21/9023	4.95364e-06	0.00023755	0.000219477	BST61_g6075/BST61_g4057/BST61_g10995/BST61_g10854/BST61_g7467/BST61_g6131/BST61_g10773/BST61_g5229/BST61_g793/BST61_g10566	10	LE downregulated
GO:0000793	condensed chromosome	21/818	80/9023	5.66414e-06	0.000265585	0.00024538	BST61_g10447/BST61_g5179/BST61_g662/BST61_g7954/BST61_g3166/BST61_g10196/BST61_g9180/BST61_g10406/BST61_g10960/BST61_g10558/BST61_g286/BST61_g9080/BST61_g2209/BST61_g8016/BST61_g2453/BST61_g5740/BST61_g4479/BST61_g7032/BST61_g2311/BST61_g2173/BST61_g1918	21	LE downregulated
GO:0031298	replication fork protection complex	10/818	22/9023	8.34713e-06	0.000382879	0.00035375	BST61_g4057/BST61_g1350/BST61_g10995/BST61_g10854/BST61_g7467/BST61_g6131/BST61_g7695/BST61_g793/BST61_g1806/BST61_g1583	10	LE downregulated
GO:1990837	sequence-specific double-stranded DNA binding	24/818	103/9023	1.16694e-05	0.000514135	0.00047502	BST61_g4549/BST61_g6381/BST61_g6075/BST61_g662/BST61_g4713/BST61_g3166/BST61_g666/BST61_g5193/BST61_g10995/BST61_g10854/BST61_g7467/BST61_g6131/BST61_g2992/BST61_g5229/BST61_g4316/BST61_g5740/BST61_g793/BST61_g6238/BST61_g5058/BST61_g2220/BST61_g1359/BST61_g9920/BST61_g8563/BST61_g10566	24	LE downregulated
GO:0051307	meiotic chromosome separation	7/818	11/9023	1.1696e-05	0.000514135	0.00047502	BST61_g8786/BST61_g3166/BST61_g10558/BST61_g2453/BST61_g7032/BST61_g519/BST61_g5200	7	LE downregulated
GO:0045786	negative regulation of cell cycle	31/818	152/9023	1.23986e-05	0.000533901	0.000493282	BST61_g11541/BST61_g926/BST61_g10447/BST61_g6994/BST61_g10859/BST61_g10706/BST61_g3195/BST61_g7954/BST61_g3166/BST61_g1850/BST61_g5193/BST61_g7467/BST61_g10960/BST61_g10558/BST61_g286/BST61_g5229/BST61_g10195/BST61_g8482/BST61_g8798/BST61_g4043/BST61_g5076/BST61_g471/BST61_g7695/BST61_g4479/BST61_g5362/BST61_g7032/BST61_g1806/BST61_g5747/BST61_g1583/BST61_g10566/BST61_g3622	31	LE downregulated
GO:0007064	mitotic sister chromatid cohesion	10/818	23/9023	1.35744e-05	0.000561609	0.000518883	BST61_g7954/BST61_g1350/BST61_g141/BST61_g10406/BST61_g286/BST61_g8016/BST61_g7695/BST61_g1040/BST61_g1583/BST61_g5200	10	LE downregulated
GO:0043570	maintenance of DNA repeat elements	10/818	23/9023	1.35744e-05	0.000561609	0.000518883	BST61_g6110/BST61_g10859/BST61_g3318/BST61_g10558/BST61_g7695/BST61_g1040/BST61_g6342/BST61_g9210/BST61_g1583/BST61_g5200	10	LE downregulated
GO:0043565	sequence-specific DNA binding	30/818	146/9023	1.46413e-05	0.00058635	0.000541741	BST61_g4549/BST61_g6381/BST61_g10447/BST61_g6075/BST61_g8790/BST61_g662/BST61_g4713/BST61_g3166/BST61_g10741/BST61_g666/BST61_g5193/BST61_g10995/BST61_g10854/BST61_g7467/BST61_g6131/BST61_g2992/BST61_g5229/BST61_g4316/BST61_g5740/BST61_g793/BST61_g6238/BST61_g5058/BST61_g10356/BST61_g2220/BST61_g1359/BST61_g9920/BST61_g8563/BST61_g10566/BST61_g6243/BST61_g1202	30	LE downregulated
GO:1903046	meiotic cell cycle process	39/818	213/9023	1.47282e-05	0.00058635	0.000541741	BST61_g7978/BST61_g8391/BST61_g10447/BST61_g5179/BST61_g8786/BST61_g3388/BST61_g10859/BST61_g662/BST61_g3195/BST61_g7954/BST61_g5082/BST61_g3166/BST61_g9799/BST61_g4953/BST61_g5193/BST61_g10995/BST61_g10854/BST61_g10960/BST61_g10558/BST61_g8264/BST61_g2209/BST61_g10195/BST61_g1153/BST61_g8016/BST61_g2453/BST61_g4043/BST61_g6130/BST61_g471/BST61_g4479/BST61_g5362/BST61_g6342/BST61_g7032/BST61_g464…	39	LE downregulated
GO:0030894	replisome	8/818	15/9023	1.59206e-05	0.000607262	0.000561062	BST61_g10447/BST61_g9799/BST61_g141/BST61_g952/BST61_g4891/BST61_g2220/BST61_g10796/BST61_g3622	8	LE downregulated
GO:0043601	nuclear replisome	8/818	15/9023	1.59206e-05	0.000607262	0.000561062	BST61_g10447/BST61_g9799/BST61_g141/BST61_g952/BST61_g4891/BST61_g2220/BST61_g10796/BST61_g3622	8	LE downregulated
GO:0003688	DNA replication origin binding	11/818	28/9023	1.61169e-05	0.000607262	0.000561062	BST61_g6075/BST61_g666/BST61_g5193/BST61_g10995/BST61_g10854/BST61_g7467/BST61_g6131/BST61_g5229/BST61_g793/BST61_g2220/BST61_g10566	11	LE downregulated
GO:0098687	chromosomal region	28/818	134/9023	2.02706e-05	0.000744519	0.000687876	BST61_g10447/BST61_g9170/BST61_g8790/BST61_g662/BST61_g7954/BST61_g3166/BST61_g10196/BST61_g4953/BST61_g10995/BST61_g10406/BST61_g6131/BST61_g10960/BST61_g10558/BST61_g286/BST61_g2209/BST61_g1153/BST61_g8798/BST61_g8016/BST61_g8988/BST61_g5076/BST61_g952/BST61_g3131/BST61_g5740/BST61_g4479/BST61_g5362/BST61_g7032/BST61_g2220/BST61_g1918	28	LE downregulated
GO:0010948	negative regulation of cell cycle process	27/818	127/9023	2.04654e-05	0.000744519	0.000687876	BST61_g11541/BST61_g926/BST61_g10447/BST61_g6994/BST61_g10859/BST61_g10706/BST61_g3195/BST61_g7954/BST61_g3166/BST61_g5193/BST61_g7467/BST61_g10960/BST61_g10558/BST61_g286/BST61_g5229/BST61_g10195/BST61_g8482/BST61_g8798/BST61_g4043/BST61_g5076/BST61_g471/BST61_g7695/BST61_g4479/BST61_g5362/BST61_g1583/BST61_g10566/BST61_g3622	27	LE downregulated
GO:0007062	sister chromatid cohesion	12/818	34/9023	2.38132e-05	0.000851624	0.000786833	BST61_g7954/BST61_g1350/BST61_g141/BST61_g10406/BST61_g10960/BST61_g286/BST61_g8016/BST61_g7695/BST61_g1040/BST61_g1583/BST61_g3622/BST61_g5200	12	LE downregulated
GO:0000727	double-strand break repair via break-induced replication	9/818	20/9023	2.6531e-05	0.000933008	0.000862026	BST61_g4057/BST61_g1350/BST61_g10995/BST61_g10854/BST61_g7467/BST61_g6131/BST61_g4043/BST61_g793/BST61_g10566	9	LE downregulated
GO:0031297	replication fork processing	8/818	16/9023	2.93166e-05	0.000992234	0.000916746	BST61_g9170/BST61_g6110/BST61_g3195/BST61_g4043/BST61_g6342/BST61_g519/BST61_g4376/BST61_g1583	8	LE downregulated
GO:0010389	regulation of G2/M transition of mitotic cell cycle	17/818	63/9023	2.96259e-05	0.000992234	0.000916746	BST61_g5054/BST61_g11541/BST61_g10706/BST61_g5082/BST61_g5193/BST61_g5229/BST61_g8482/BST61_g8798/BST61_g5076/BST61_g471/BST61_g7695/BST61_g4479/BST61_g5362/BST61_g1583/BST61_g135/BST61_g10566/BST61_g3622	17	LE downregulated
GO:1902749	regulation of cell cycle G2/M phase transition	17/818	63/9023	2.96259e-05	0.000992234	0.000916746	BST61_g5054/BST61_g11541/BST61_g10706/BST61_g5082/BST61_g5193/BST61_g5229/BST61_g8482/BST61_g8798/BST61_g5076/BST61_g471/BST61_g7695/BST61_g4479/BST61_g5362/BST61_g1583/BST61_g135/BST61_g10566/BST61_g3622	17	LE downregulated
GO:1902292	cell cycle DNA replication initiation	9/818	21/9023	4.27141e-05	0.00136556	0.00126167	BST61_g6075/BST61_g4057/BST61_g10995/BST61_g10854/BST61_g7467/BST61_g6131/BST61_g10773/BST61_g793/BST61_g2220	9	LE downregulated
GO:1902315	nuclear cell cycle DNA replication initiation	9/818	21/9023	4.27141e-05	0.00136556	0.00126167	BST61_g6075/BST61_g4057/BST61_g10995/BST61_g10854/BST61_g7467/BST61_g6131/BST61_g10773/BST61_g793/BST61_g2220	9	LE downregulated
GO:1902975	mitotic DNA replication initiation	9/818	21/9023	4.27141e-05	0.00136556	0.00126167	BST61_g6075/BST61_g4057/BST61_g10995/BST61_g10854/BST61_g7467/BST61_g6131/BST61_g10773/BST61_g793/BST61_g2220	9	LE downregulated
GO:0051101	regulation of DNA binding	10/818	26/9023	4.8965e-05	0.00154203	0.00142472	BST61_g4549/BST61_g10447/BST61_g7954/BST61_g10406/BST61_g286/BST61_g8016/BST61_g4043/BST61_g5076/BST61_g5362/BST61_g1583	10	LE downregulated
GO:0051321	meiotic cell cycle	40/818	235/9023	6.52704e-05	0.00200589	0.00185328	BST61_g7978/BST61_g8391/BST61_g10447/BST61_g5179/BST61_g8786/BST61_g3388/BST61_g10859/BST61_g662/BST61_g3195/BST61_g7954/BST61_g5082/BST61_g3166/BST61_g9799/BST61_g4953/BST61_g5193/BST61_g10995/BST61_g10854/BST61_g10960/BST61_g10558/BST61_g8264/BST61_g2209/BST61_g10195/BST61_g1153/BST61_g8016/BST61_g2453/BST61_g4043/BST61_g6130/BST61_g471/BST61_g4479/BST61_g5362/BST61_g6342/BST61_g7032/BST61_g464…	40	LE downregulated
GO:0007533	mating type switching	9/818	22/9023	6.65066e-05	0.00200589	0.00185328	BST61_g8786/BST61_g8790/BST61_g10859/BST61_g3195/BST61_g4953/BST61_g4043/BST61_g6342/BST61_g2220/BST61_g1583	9	LE downregulated
GO:0007127	meiosis I	21/818	93/9023	6.6546e-05	0.00200589	0.00185328	BST61_g10447/BST61_g5179/BST61_g8786/BST61_g662/BST61_g7954/BST61_g3166/BST61_g4953/BST61_g10558/BST61_g2209/BST61_g10195/BST61_g1153/BST61_g8016/BST61_g2453/BST61_g4043/BST61_g471/BST61_g5362/BST61_g7032/BST61_g519/BST61_g2173/BST61_g10357/BST61_g5200	21	LE downregulated
GO:0140013	meiotic nuclear division	22/818	100/9023	6.8355e-05	0.0020314	0.00187685	BST61_g10447/BST61_g5179/BST61_g8786/BST61_g662/BST61_g7954/BST61_g3166/BST61_g4953/BST61_g10960/BST61_g10558/BST61_g2209/BST61_g10195/BST61_g1153/BST61_g8016/BST61_g2453/BST61_g4043/BST61_g471/BST61_g5362/BST61_g7032/BST61_g519/BST61_g2173/BST61_g10357/BST61_g5200	22	LE downregulated
GO:0045132	meiotic chromosome segregation	16/818	61/9023	7.36183e-05	0.00215742	0.00199329	BST61_g5179/BST61_g8786/BST61_g662/BST61_g7954/BST61_g3166/BST61_g4953/BST61_g10960/BST61_g10558/BST61_g2209/BST61_g1153/BST61_g8016/BST61_g2453/BST61_g5362/BST61_g7032/BST61_g519/BST61_g5200	16	LE downregulated
GO:0071162	CMG complex	6/818	10/9023	8.32129e-05	0.00234656	0.00216804	BST61_g4057/BST61_g10995/BST61_g10854/BST61_g7467/BST61_g6131/BST61_g793	6	LE downregulated
GO:0000018	regulation of DNA recombination	12/818	38/9023	8.36554e-05	0.00234656	0.00216804	BST61_g10859/BST61_g2927/BST61_g3195/BST61_g141/BST61_g4043/BST61_g5076/BST61_g5362/BST61_g7032/BST61_g4376/BST61_g1583/BST61_g10357/BST61_g5200	12	LE downregulated
GO:0000217	DNA secondary structure binding	8/818	18/9023	8.45208e-05	0.00234656	0.00216804	BST61_g3313/BST61_g10859/BST61_g3195/BST61_g3166/BST61_g3318/BST61_g7695/BST61_g9210/BST61_g1583	8	LE downregulated
GO:0006273	lagging strand elongation	8/818	18/9023	8.45208e-05	0.00234656	0.00216804	BST61_g3195/BST61_g1350/BST61_g2485/BST61_g9799/BST61_g952/BST61_g4891/BST61_g2220/BST61_g10796	8	LE downregulated
GO:0005656	nuclear pre-replicative complex	7/818	14/9023	9.52766e-05	0.00254473	0.00235113	BST61_g6075/BST61_g10995/BST61_g10854/BST61_g7467/BST61_g6131/BST61_g5229/BST61_g793	7	LE downregulated
GO:0007076	mitotic chromosome condensation	7/818	14/9023	9.52766e-05	0.00254473	0.00235113	BST61_g7954/BST61_g3166/BST61_g10196/BST61_g10406/BST61_g10558/BST61_g2453/BST61_g7032	7	LE downregulated
GO:0036387	pre-replicative complex	7/818	14/9023	9.52766e-05	0.00254473	0.00235113	BST61_g6075/BST61_g10995/BST61_g10854/BST61_g7467/BST61_g6131/BST61_g5229/BST61_g793	7	LE downregulated
GO:0045934	negative regulation of nucleobase-containing compound metabolic process	45/818	280/9023	9.695e-05	0.00255706	0.00236252	BST61_g1624/BST61_g4549/BST61_g6381/BST61_g4234/BST61_g9351/BST61_g466/BST61_g6075/BST61_g9377/BST61_g8790/BST61_g10859/BST61_g2927/BST61_g1273/BST61_g3195/BST61_g1350/BST61_g4713/BST61_g5082/BST61_g3166/BST61_g10741/BST61_g1850/BST61_g769/BST61_g141/BST61_g4953/BST61_g9570/BST61_g10854/BST61_g7467/BST61_g6131/BST61_g10558/BST61_g10773/BST61_g5229/BST61_g8482/BST61_g1153/BST61_g4043/BST61_g4316/B…	45	LE downregulated
GO:0007530	sex determination	9/818	24/9023	0.00014802	0.00376293	0.00347665	BST61_g8786/BST61_g8790/BST61_g10859/BST61_g3195/BST61_g4953/BST61_g4043/BST61_g6342/BST61_g2220/BST61_g1583	9	LE downregulated
GO:0007531	mating type determination	9/818	24/9023	0.00014802	0.00376293	0.00347665	BST61_g8786/BST61_g8790/BST61_g10859/BST61_g3195/BST61_g4953/BST61_g4043/BST61_g6342/BST61_g2220/BST61_g1583	9	LE downregulated
GO:0045165	cell fate commitment	9/818	24/9023	0.00014802	0.00376293	0.00347665	BST61_g8786/BST61_g8790/BST61_g10859/BST61_g3195/BST61_g4953/BST61_g4043/BST61_g6342/BST61_g2220/BST61_g1583	9	LE downregulated
GO:0000003	reproduction	53/818	354/9023	0.000162048	0.00404122	0.00373377	BST61_g8747/BST61_g7978/BST61_g8391/BST61_g3818/BST61_g10447/BST61_g5179/BST61_g8786/BST61_g3388/BST61_g197/BST61_g8790/BST61_g10859/BST61_g662/BST61_g3195/BST61_g7954/BST61_g5082/BST61_g3166/BST61_g10741/BST61_g9799/BST61_g4953/BST61_g5193/BST61_g10995/BST61_g10854/BST61_g10960/BST61_g10558/BST61_g8264/BST61_g8516/BST61_g2209/BST61_g10195/BST61_g1153/BST61_g8016/BST61_g2453/BST61_g4043/BST61_g61…	53	LE downregulated
GO:0007129	homologous chromosome pairing at meiosis	7/818	15/9023	0.000164713	0.00404122	0.00373377	BST61_g5179/BST61_g7954/BST61_g3166/BST61_g10558/BST61_g8016/BST61_g2453/BST61_g5362	7	LE downregulated
GO:0030261	chromosome condensation	7/818	15/9023	0.000164713	0.00404122	0.00373377	BST61_g7954/BST61_g3166/BST61_g10196/BST61_g10406/BST61_g10558/BST61_g2453/BST61_g7032	7	LE downregulated
GO:0071103	DNA conformation change	22/818	106/9023	0.000169855	0.00411947	0.00380607	BST61_g4234/BST61_g466/BST61_g10447/BST61_g9170/BST61_g3313/BST61_g3195/BST61_g7954/BST61_g3166/BST61_g10196/BST61_g10406/BST61_g10854/BST61_g7467/BST61_g10558/BST61_g2453/BST61_g4043/BST61_g5740/BST61_g7032/BST61_g4376/BST61_g10357/BST61_g6103/BST61_g10566/BST61_g5200	22	LE downregulated
GO:0051447	negative regulation of meiotic cell cycle	11/818	35/9023	0.000173233	0.00415365	0.00383765	BST61_g10859/BST61_g10706/BST61_g3195/BST61_g3166/BST61_g1850/BST61_g5193/BST61_g10558/BST61_g10195/BST61_g4043/BST61_g5076/BST61_g5362	11	LE downregulated
GO:0000794	condensed nuclear chromosome	17/818	72/9023	0.000181965	0.00431401	0.0039858	BST61_g10447/BST61_g5179/BST61_g662/BST61_g7954/BST61_g3166/BST61_g10196/BST61_g10406/BST61_g10960/BST61_g10558/BST61_g286/BST61_g2209/BST61_g8016/BST61_g2453/BST61_g5740/BST61_g4479/BST61_g7032/BST61_g1918	17	LE downregulated
GO:0008094	ATP-dependent activity, acting on DNA	14/818	53/9023	0.00018962	0.00439617	0.00406171	BST61_g5179/BST61_g3313/BST61_g10859/BST61_g3195/BST61_g3166/BST61_g3318/BST61_g8016/BST61_g2453/BST61_g7032/BST61_g4376/BST61_g2311/BST61_g9210/BST61_g10357/BST61_g6103	14	LE downregulated
GO:0050000	chromosome localization	14/818	53/9023	0.00018962	0.00439617	0.00406171	BST61_g662/BST61_g10196/BST61_g4953/BST61_g10406/BST61_g10960/BST61_g2209/BST61_g1153/BST61_g8798/BST61_g5076/BST61_g5740/BST61_g4479/BST61_g5362/BST61_g2311/BST61_g1918	14	LE downregulated
GO:0022414	reproductive process	49/818	322/9023	0.000191681	0.00439617	0.00406171	BST61_g8747/BST61_g7978/BST61_g8391/BST61_g10447/BST61_g5179/BST61_g8786/BST61_g3388/BST61_g197/BST61_g8790/BST61_g10859/BST61_g662/BST61_g3195/BST61_g7954/BST61_g5082/BST61_g3166/BST61_g10741/BST61_g9799/BST61_g4953/BST61_g5193/BST61_g10995/BST61_g10854/BST61_g10960/BST61_g10558/BST61_g8264/BST61_g2209/BST61_g10195/BST61_g1153/BST61_g8016/BST61_g2453/BST61_g4043/BST61_g6130/BST61_g471/BST61_g447…	49	LE downregulated
GO:0000784	GO:0000784	10/818	30/9023	0.000198011	0.00449251	0.00415073	BST61_g10447/BST61_g8790/BST61_g10995/BST61_g6131/BST61_g8798/BST61_g8988/BST61_g5076/BST61_g952/BST61_g5362/BST61_g2220	10	LE downregulated
GO:2000104	negative regulation of DNA-templated DNA replication	9/818	25/9023	0.000212846	0.00477771	0.00441423	BST61_g10859/BST61_g10854/BST61_g7467/BST61_g4043/BST61_g7695/BST61_g5362/BST61_g1806/BST61_g9210/BST61_g1583	9	LE downregulated
GO:0010972	negative regulation of G2/M transition of mitotic cell cycle	12/818	42/9023	0.000243315	0.00534786	0.004941	BST61_g11541/BST61_g10706/BST61_g5193/BST61_g5229/BST61_g8482/BST61_g8798/BST61_g471/BST61_g7695/BST61_g4479/BST61_g1583/BST61_g10566/BST61_g3622	12	LE downregulated
GO:1902750	negative regulation of cell cycle G2/M phase transition	12/818	42/9023	0.000243315	0.00534786	0.004941	BST61_g11541/BST61_g10706/BST61_g5193/BST61_g5229/BST61_g8482/BST61_g8798/BST61_g471/BST61_g7695/BST61_g4479/BST61_g1583/BST61_g10566/BST61_g3622	12	LE downregulated
GO:0051052	regulation of DNA metabolic process	22/818	109/9023	0.000258942	0.00563266	0.00520414	BST61_g10447/BST61_g10859/BST61_g2927/BST61_g3195/BST61_g141/BST61_g5193/BST61_g10854/BST61_g7467/BST61_g6131/BST61_g8798/BST61_g8988/BST61_g4043/BST61_g5076/BST61_g7695/BST61_g5362/BST61_g7032/BST61_g1806/BST61_g4376/BST61_g9210/BST61_g1583/BST61_g10357/BST61_g5200	22	LE downregulated
GO:0034502	protein localization to chromosome	10/818	31/9023	0.000268831	0.00564104	0.00521188	BST61_g8790/BST61_g662/BST61_g7954/BST61_g10406/BST61_g10960/BST61_g286/BST61_g2209/BST61_g8016/BST61_g4479/BST61_g1918	10	LE downregulated
GO:0006267	pre-replicative complex assembly involved in nuclear cell cycle DNA replication	7/818	16/9023	0.000270022	0.00564104	0.00521188	BST61_g6075/BST61_g10995/BST61_g10854/BST61_g7467/BST61_g6131/BST61_g5229/BST61_g793	7	LE downregulated
GO:0036388	pre-replicative complex assembly	7/818	16/9023	0.000270022	0.00564104	0.00521188	BST61_g6075/BST61_g10995/BST61_g10854/BST61_g7467/BST61_g6131/BST61_g5229/BST61_g793	7	LE downregulated
GO:1902299	pre-replicative complex assembly involved in cell cycle DNA replication	7/818	16/9023	0.000270022	0.00564104	0.00521188	BST61_g6075/BST61_g10995/BST61_g10854/BST61_g7467/BST61_g6131/BST61_g5229/BST61_g793	7	LE downregulated
GO:0045930	negative regulation of mitotic cell cycle	22/818	110/9023	0.000296648	0.00608499	0.00562205	BST61_g11541/BST61_g926/BST61_g10447/BST61_g6994/BST61_g10706/BST61_g7954/BST61_g5193/BST61_g7467/BST61_g10960/BST61_g5229/BST61_g8482/BST61_g8798/BST61_g5076/BST61_g471/BST61_g7695/BST61_g4479/BST61_g5362/BST61_g7032/BST61_g5747/BST61_g1583/BST61_g10566/BST61_g3622	22	LE downregulated
GO:0008156	negative regulation of DNA replication	9/818	26/9023	0.000299606	0.00608499	0.00562205	BST61_g10859/BST61_g10854/BST61_g7467/BST61_g4043/BST61_g7695/BST61_g5362/BST61_g1806/BST61_g9210/BST61_g1583	9	LE downregulated
GO:0071897	DNA biosynthetic process	11/818	37/9023	0.000299924	0.00608499	0.00562205	BST61_g10447/BST61_g8786/BST61_g2485/BST61_g9799/BST61_g10773/BST61_g4043/BST61_g952/BST61_g3131/BST61_g4891/BST61_g2220/BST61_g5200	11	LE downregulated
GO:0035822	gene conversion	6/818	12/9023	0.000312194	0.00627361	0.00579632	BST61_g8786/BST61_g10859/BST61_g6342/BST61_g2220/BST61_g1583/BST61_g10357	6	LE downregulated
GO:0070192	chromosome organization involved in meiotic cell cycle	10/818	32/9023	0.000359655	0.00715918	0.00661452	BST61_g5179/BST61_g7954/BST61_g3166/BST61_g4953/BST61_g10960/BST61_g10558/BST61_g1153/BST61_g8016/BST61_g2453/BST61_g5362	10	LE downregulated
GO:0044818	mitotic G2/M transition checkpoint	9/818	27/9023	0.000413658	0.00815719	0.0075366	BST61_g10706/BST61_g5193/BST61_g5229/BST61_g8482/BST61_g8798/BST61_g7695/BST61_g1583/BST61_g10566/BST61_g3622	9	LE downregulated
GO:0051053	negative regulation of DNA metabolic process	13/818	51/9023	0.000466408	0.00911222	0.00841898	BST61_g10859/BST61_g2927/BST61_g3195/BST61_g141/BST61_g10854/BST61_g7467/BST61_g4043/BST61_g7695/BST61_g5362/BST61_g1806/BST61_g4376/BST61_g9210/BST61_g1583	13	LE downregulated
GO:0000075	cell cycle checkpoint signaling	18/818	85/9023	0.000501841	0.00971454	0.00897547	BST61_g6994/BST61_g10706/BST61_g5193/BST61_g7467/BST61_g10960/BST61_g5229/BST61_g10195/BST61_g8482/BST61_g8798/BST61_g5076/BST61_g471/BST61_g7695/BST61_g4479/BST61_g7032/BST61_g1806/BST61_g1583/BST61_g10566/BST61_g3622	18	LE downregulated
GO:0006278	RNA-templated DNA biosynthetic process	6/818	13/9023	0.000535497	0.0102718	0.00949034	BST61_g10447/BST61_g9799/BST61_g952/BST61_g3131/BST61_g2220/BST61_g5200	6	LE downregulated
GO:0000076	DNA replication checkpoint signaling	9/818	28/9023	0.000561157	0.010667	0.0098555	BST61_g10706/BST61_g5193/BST61_g5229/BST61_g8798/BST61_g7695/BST61_g1806/BST61_g1583/BST61_g10566/BST61_g3622	9	LE downregulated
GO:2000242	negative regulation of reproductive process	13/818	52/9023	0.000571209	0.0107612	0.00994248	BST61_g10647/BST61_g10859/BST61_g10706/BST61_g3195/BST61_g3166/BST61_g1850/BST61_g5193/BST61_g10558/BST61_g10195/BST61_g4043/BST61_g5076/BST61_g5362/BST61_g4143	13	LE downregulated
GO:0003697	single-stranded DNA binding	12/818	46/9023	0.000610268	0.0113953	0.0105283	BST61_g10447/BST61_g8786/BST61_g4953/BST61_g9180/BST61_g10854/BST61_g7467/BST61_g4043/BST61_g4891/BST61_g2220/BST61_g2311/BST61_g10796/BST61_g10566	12	LE downregulated
GO:0045910	negative regulation of DNA recombination	7/818	18/9023	0.000638958	0.0118263	0.0109266	BST61_g10859/BST61_g2927/BST61_g3195/BST61_g141/BST61_g4043/BST61_g4376/BST61_g1583	7	LE downregulated
GO:0007093	mitotic cell cycle checkpoint signaling	16/818	73/9023	0.000680923	0.0124935	0.011543	BST61_g6994/BST61_g10706/BST61_g5193/BST61_g7467/BST61_g10960/BST61_g5229/BST61_g8482/BST61_g8798/BST61_g5076/BST61_g471/BST61_g7695/BST61_g4479/BST61_g7032/BST61_g1583/BST61_g10566/BST61_g3622	16	LE downregulated
GO:0090329	regulation of DNA-templated DNA replication	13/818	53/9023	0.000695226	0.0126459	0.0116838	BST61_g10859/BST61_g5193/BST61_g10854/BST61_g7467/BST61_g6131/BST61_g8988/BST61_g4043/BST61_g7695/BST61_g5362/BST61_g7032/BST61_g1806/BST61_g9210/BST61_g1583	13	LE downregulated
GO:0044774	mitotic DNA integrity checkpoint signaling	12/818	47/9023	0.000753109	0.0135817	0.0125484	BST61_g10706/BST61_g5193/BST61_g7467/BST61_g10960/BST61_g5229/BST61_g8482/BST61_g8798/BST61_g7695/BST61_g7032/BST61_g1583/BST61_g10566/BST61_g3622	12	LE downregulated
GO:0003684	damaged DNA binding	8/818	24/9023	0.000868224	0.015525	0.0143439	BST61_g8786/BST61_g10859/BST61_g3318/BST61_g9180/BST61_g4161/BST61_g4043/BST61_g2311/BST61_g9210	8	LE downregulated
GO:0000775	chromosome, centromeric region	20/818	104/9023	0.000927201	0.0164403	0.0151895	BST61_g9170/BST61_g662/BST61_g7954/BST61_g3166/BST61_g10196/BST61_g4953/BST61_g10406/BST61_g10960/BST61_g10558/BST61_g286/BST61_g2209/BST61_g1153/BST61_g8798/BST61_g8016/BST61_g3131/BST61_g5740/BST61_g4479/BST61_g5362/BST61_g7032/BST61_g1918	20	LE downregulated
GO:0006301	postreplication repair	9/818	30/9023	0.000985257	0.0173241	0.0160061	BST61_g10859/BST61_g9799/BST61_g10773/BST61_g8798/BST61_g4043/BST61_g3131/BST61_g4376/BST61_g2173/BST61_g5200	9	LE downregulated
GO:0006275	regulation of DNA replication	13/818	55/9023	0.00101193	0.0173953	0.0160719	BST61_g10859/BST61_g5193/BST61_g10854/BST61_g7467/BST61_g6131/BST61_g8988/BST61_g4043/BST61_g7695/BST61_g5362/BST61_g7032/BST61_g1806/BST61_g9210/BST61_g1583	13	LE downregulated
GO:0031570	DNA integrity checkpoint signaling	13/818	55/9023	0.00101193	0.0173953	0.0160719	BST61_g10706/BST61_g5193/BST61_g7467/BST61_g10960/BST61_g5229/BST61_g8482/BST61_g8798/BST61_g7695/BST61_g7032/BST61_g1806/BST61_g1583/BST61_g10566/BST61_g3622	13	LE downregulated
GO:0051098	regulation of binding	10/818	36/9023	0.00101498	0.0173953	0.0160719	BST61_g4549/BST61_g10447/BST61_g7954/BST61_g10406/BST61_g286/BST61_g8016/BST61_g4043/BST61_g5076/BST61_g5362/BST61_g1583	10	LE downregulated
GO:2000113	GO:2000113	41/818	276/9023	0.00102228	0.0173953	0.0160719	BST61_g1624/BST61_g4549/BST61_g6381/BST61_g4234/BST61_g9351/BST61_g466/BST61_g6075/BST61_g9377/BST61_g8790/BST61_g10859/BST61_g1273/BST61_g1350/BST61_g4713/BST61_g8024/BST61_g5082/BST61_g10741/BST61_g1850/BST61_g769/BST61_g4953/BST61_g9570/BST61_g10854/BST61_g7467/BST61_g6131/BST61_g10558/BST61_g10773/BST61_g5229/BST61_g8482/BST61_g1153/BST61_g4043/BST61_g4316/BST61_g7695/BST61_g793/BST61_g5362/B…	41	LE downregulated
GO:0006279	premeiotic DNA replication	5/818	10/9023	0.00103463	0.0174645	0.0161358	BST61_g10447/BST61_g9799/BST61_g10995/BST61_g10854/BST61_g2220	5	LE downregulated
GO:0006298	mismatch repair	8/818	25/9023	0.00117664	0.0195489	0.0180616	BST61_g5179/BST61_g8786/BST61_g10859/BST61_g9799/BST61_g3318/BST61_g6342/BST61_g9210/BST61_g3622	8	LE downregulated
GO:0033314	mitotic DNA replication checkpoint signaling	8/818	25/9023	0.00117664	0.0195489	0.0180616	BST61_g10706/BST61_g5193/BST61_g5229/BST61_g8798/BST61_g7695/BST61_g1583/BST61_g10566/BST61_g3622	8	LE downregulated
GO:0032392	DNA geometric change	11/818	43/9023	0.00121884	0.019936	0.0184193	BST61_g10447/BST61_g3313/BST61_g3195/BST61_g3166/BST61_g10854/BST61_g7467/BST61_g4043/BST61_g4376/BST61_g10357/BST61_g6103/BST61_g10566	11	LE downregulated
GO:0051303	establishment of chromosome localization	11/818	43/9023	0.00121884	0.019936	0.0184193	BST61_g662/BST61_g10196/BST61_g4953/BST61_g10960/BST61_g2209/BST61_g1153/BST61_g5076/BST61_g5740/BST61_g4479/BST61_g5362/BST61_g1918	11	LE downregulated
GO:0006312	mitotic recombination	9/818	31/9023	0.00127834	0.0207484	0.0191699	BST61_g7363/BST61_g10447/BST61_g8786/BST61_g10859/BST61_g4043/BST61_g6342/BST61_g2220/BST61_g1583/BST61_g10357	9	LE downregulated
GO:0005935	cellular bud neck	23/818	130/9023	0.00132114	0.0212795	0.0196606	BST61_g5762/BST61_g3818/BST61_g4137/BST61_g2402/BST61_g3388/BST61_g6994/BST61_g10706/BST61_g4820/BST61_g1225/BST61_g5082/BST61_g908/BST61_g5880/BST61_g8264/BST61_g9083/BST61_g5076/BST61_g7620/BST61_g8306/BST61_g5362/BST61_g914/BST61_g3459/BST61_g1529/BST61_g6787/BST61_g3772	23	LE downregulated
GO:0010558	negative regulation of macromolecule biosynthetic process	41/818	280/9023	0.00135765	0.0217019	0.0200508	BST61_g1624/BST61_g4549/BST61_g6381/BST61_g4234/BST61_g9351/BST61_g466/BST61_g6075/BST61_g9377/BST61_g8790/BST61_g10859/BST61_g1273/BST61_g1350/BST61_g4713/BST61_g8024/BST61_g5082/BST61_g10741/BST61_g1850/BST61_g769/BST61_g4953/BST61_g9570/BST61_g10854/BST61_g7467/BST61_g6131/BST61_g10558/BST61_g10773/BST61_g5229/BST61_g8482/BST61_g1153/BST61_g4043/BST61_g4316/BST61_g7695/BST61_g793/BST61_g5362/B…	41	LE downregulated
GO:0051172	negative regulation of nitrogen compound metabolic process	49/818	352/9023	0.00149179	0.0236668	0.0218662	BST61_g10217/BST61_g8747/BST61_g1624/BST61_g4549/BST61_g6381/BST61_g4234/BST61_g9351/BST61_g466/BST61_g6075/BST61_g9377/BST61_g8790/BST61_g10859/BST61_g2927/BST61_g1273/BST61_g3195/BST61_g1350/BST61_g4713/BST61_g8024/BST61_g5082/BST61_g3166/BST61_g10741/BST61_g1850/BST61_g769/BST61_g141/BST61_g4953/BST61_g9570/BST61_g10854/BST61_g7467/BST61_g6131/BST61_g10558/BST61_g10773/BST61_g5229/BST61_g8482/…	49	LE downregulated
GO:0051726	regulation of cell cycle	45/818	317/9023	0.00154509	0.0243294	0.0224784	BST61_g5054/BST61_g11541/BST61_g8391/BST61_g926/BST61_g10447/BST61_g6994/BST61_g10859/BST61_g10706/BST61_g9014/BST61_g3195/BST61_g7954/BST61_g5082/BST61_g3166/BST61_g1850/BST61_g5193/BST61_g7467/BST61_g1424/BST61_g10960/BST61_g10558/BST61_g286/BST61_g5229/BST61_g2209/BST61_g10195/BST61_g8482/BST61_g16/BST61_g8798/BST61_g8988/BST61_g4043/BST61_g5076/BST61_g9143/BST61_g471/BST61_g7695/BST61_g8306/B…	45	LE downregulated
GO:0007131	reciprocal meiotic recombination	10/818	38/9023	0.0015983	0.0247972	0.0229107	BST61_g10447/BST61_g5179/BST61_g8786/BST61_g10195/BST61_g8016/BST61_g4043/BST61_g7032/BST61_g519/BST61_g10357/BST61_g5200	10	LE downregulated
GO:0035825	homologous recombination	10/818	38/9023	0.0015983	0.0247972	0.0229107	BST61_g10447/BST61_g5179/BST61_g8786/BST61_g10195/BST61_g8016/BST61_g4043/BST61_g7032/BST61_g519/BST61_g10357/BST61_g5200	10	LE downregulated
GO:1901991	negative regulation of mitotic cell cycle phase transition	16/818	79/9023	0.0016653	0.025648	0.0236967	BST61_g11541/BST61_g6994/BST61_g10706/BST61_g5193/BST61_g10960/BST61_g5229/BST61_g8482/BST61_g8798/BST61_g5076/BST61_g471/BST61_g7695/BST61_g4479/BST61_g5362/BST61_g1583/BST61_g10566/BST61_g3622	16	LE downregulated
GO:0043392	negative regulation of DNA binding	5/818	11/9023	0.00175595	0.0268482	0.0248057	BST61_g4549/BST61_g286/BST61_g4043/BST61_g5076/BST61_g5362	5	LE downregulated
GO:1901988	negative regulation of cell cycle phase transition	16/818	80/9023	0.00191086	0.0290066	0.0267998	BST61_g11541/BST61_g6994/BST61_g10706/BST61_g5193/BST61_g10960/BST61_g5229/BST61_g8482/BST61_g8798/BST61_g5076/BST61_g471/BST61_g7695/BST61_g4479/BST61_g5362/BST61_g1583/BST61_g10566/BST61_g3622	16	LE downregulated
GO:0000723	telomere maintenance	12/818	52/9023	0.00195155	0.0291875	0.0269669	BST61_g7363/BST61_g466/BST61_g10447/BST61_g8790/BST61_g141/BST61_g8988/BST61_g4043/BST61_g3131/BST61_g7695/BST61_g6342/BST61_g10357/BST61_g5200	12	LE downregulated
GO:0032200	telomere organization	12/818	52/9023	0.00195155	0.0291875	0.0269669	BST61_g7363/BST61_g466/BST61_g10447/BST61_g8790/BST61_g141/BST61_g8988/BST61_g4043/BST61_g3131/BST61_g7695/BST61_g6342/BST61_g10357/BST61_g5200	12	LE downregulated
GO:0036297	interstrand cross-link repair	6/818	16/9023	0.00197073	0.0291875	0.0269669	BST61_g8786/BST61_g3313/BST61_g10859/BST61_g3195/BST61_g3608/BST61_g9210	6	LE downregulated
GO:0000781	chromosome, telomeric region	10/818	39/9023	0.00197811	0.0291875	0.0269669	BST61_g10447/BST61_g8790/BST61_g10995/BST61_g6131/BST61_g8798/BST61_g8988/BST61_g5076/BST61_g952/BST61_g5362/BST61_g2220	10	LE downregulated
GO:0060249	anatomical structure homeostasis	12/818	53/9023	0.00231925	0.0339835	0.0313981	BST61_g7363/BST61_g466/BST61_g10447/BST61_g8790/BST61_g141/BST61_g8988/BST61_g4043/BST61_g3131/BST61_g7695/BST61_g6342/BST61_g10357/BST61_g5200	12	LE downregulated
GO:0007080	mitotic metaphase chromosome alignment	9/818	34/9023	0.00259796	0.0377929	0.0349177	BST61_g662/BST61_g10196/BST61_g10960/BST61_g2209/BST61_g5076/BST61_g5740/BST61_g4479/BST61_g5362/BST61_g1918	9	LE downregulated
GO:0051445	regulation of meiotic cell cycle	15/818	75/9023	0.00261505	0.0377929	0.0349177	BST61_g8391/BST61_g10859/BST61_g10706/BST61_g3195/BST61_g3166/BST61_g1850/BST61_g5193/BST61_g10558/BST61_g10195/BST61_g4043/BST61_g5076/BST61_g5362/BST61_g5058/BST61_g4642/BST61_g6221	15	LE downregulated
GO:0034085	establishment of sister chromatid cohesion	5/818	12/9023	0.00278721	0.0400069	0.0369632	BST61_g7954/BST61_g1350/BST61_g10406/BST61_g286/BST61_g8016	5	LE downregulated
GO:0045892	negative regulation of DNA-templated transcription	34/818	231/9023	0.00309849	0.0441745	0.0408137	BST61_g1624/BST61_g4549/BST61_g6381/BST61_g4234/BST61_g9351/BST61_g466/BST61_g6075/BST61_g9377/BST61_g8790/BST61_g10859/BST61_g1273/BST61_g1350/BST61_g4713/BST61_g5082/BST61_g10741/BST61_g1850/BST61_g769/BST61_g4953/BST61_g9570/BST61_g6131/BST61_g10558/BST61_g10773/BST61_g5229/BST61_g8482/BST61_g1153/BST61_g4316/BST61_g7695/BST61_g793/BST61_g5362/BST61_g6238/BST61_g9920/BST61_g8563/BST61_g10357/B…	34	LE downregulated
GO:0051310	metaphase chromosome alignment	9/818	35/9023	0.00322147	0.0456195	0.0421488	BST61_g662/BST61_g10196/BST61_g10960/BST61_g2209/BST61_g5076/BST61_g5740/BST61_g4479/BST61_g5362/BST61_g1918	9	LE downregulated
GO:0010564	regulation of cell cycle process	38/818	267/9023	0.00332207	0.0467305	0.0431753	BST61_g5054/BST61_g11541/BST61_g8391/BST61_g926/BST61_g10447/BST61_g6994/BST61_g10859/BST61_g10706/BST61_g3195/BST61_g7954/BST61_g5082/BST61_g3166/BST61_g1850/BST61_g5193/BST61_g7467/BST61_g10960/BST61_g10558/BST61_g286/BST61_g5229/BST61_g2209/BST61_g10195/BST61_g8482/BST61_g16/BST61_g8798/BST61_g8988/BST61_g4043/BST61_g5076/BST61_g9143/BST61_g471/BST61_g7695/BST61_g4479/BST61_g5362/BST61_g4642/B…	38	LE downregulated
GO:0044427	GO:0044427	96/634	399/9023	1.86549e-28	3.86716e-25	3.31861e-25	BST61_g5006/BST61_g4234/BST61_g10069/BST61_g6381/BST61_g11541/BST61_g466/BST61_g5699/BST61_g6641/BST61_g8048/BST61_g2586/BST61_g11568/BST61_g6071/BST61_g6931/BST61_g9377/BST61_g2209/BST61_g2173/BST61_g10897/BST61_g9799/BST61_g4773/BST61_g423/BST61_g141/BST61_g3313/BST61_g952/BST61_g4354/BST61_g7491/BST61_g8790/BST61_g6458/BST61_g7954/BST61_g2304/BST61_g10406/BST61_g233/BST61_g10447/BST61_g10741/B…	96	ME downregulated
GO:0005694	chromosome	97/634	412/9023	5.88869e-28	6.10363e-25	5.23783e-25	BST61_g5006/BST61_g4234/BST61_g10069/BST61_g6381/BST61_g11541/BST61_g466/BST61_g5699/BST61_g6641/BST61_g8048/BST61_g2586/BST61_g11568/BST61_g6071/BST61_g6931/BST61_g9377/BST61_g2209/BST61_g2173/BST61_g10897/BST61_g9799/BST61_g4773/BST61_g423/BST61_g141/BST61_g3313/BST61_g952/BST61_g4354/BST61_g7491/BST61_g8790/BST61_g6458/BST61_g7954/BST61_g2304/BST61_g10406/BST61_g233/BST61_g10447/BST61_g10741/B…	97	ME downregulated
GO:0006261	DNA-templated DNA replication	49/634	112/9023	1.3279e-27	9.17579e-25	7.87421e-25	BST61_g807/BST61_g6641/BST61_g2586/BST61_g6071/BST61_g5193/BST61_g9799/BST61_g4773/BST61_g141/BST61_g952/BST61_g4354/BST61_g7491/BST61_g2304/BST61_g10447/BST61_g5377/BST61_g4214/BST61_g9872/BST61_g5229/BST61_g648/BST61_g9685/BST61_g4809/BST61_g8363/BST61_g7032/BST61_g11584/BST61_g10995/BST61_g7467/BST61_g10854/BST61_g4043/BST61_g9170/BST61_g4144/BST61_g10019/BST61_g6342/BST61_g7695/BST61_g2220/BS…	49	ME downregulated
GO:0006260	DNA replication	49/634	115/9023	5.87144e-27	3.04288e-24	2.61125e-24	BST61_g807/BST61_g6641/BST61_g2586/BST61_g6071/BST61_g5193/BST61_g9799/BST61_g4773/BST61_g141/BST61_g952/BST61_g4354/BST61_g7491/BST61_g2304/BST61_g10447/BST61_g5377/BST61_g4214/BST61_g9872/BST61_g5229/BST61_g648/BST61_g9685/BST61_g4809/BST61_g8363/BST61_g7032/BST61_g11584/BST61_g10995/BST61_g7467/BST61_g10854/BST61_g4043/BST61_g9170/BST61_g4144/BST61_g10019/BST61_g6342/BST61_g7695/BST61_g2220/BS…	49	ME downregulated
GO:0000228	nuclear chromosome	87/634	358/9023	4.12318e-26	1.70947e-23	1.46698e-23	BST61_g5006/BST61_g4234/BST61_g10069/BST61_g6381/BST61_g11541/BST61_g466/BST61_g5699/BST61_g6641/BST61_g8048/BST61_g2586/BST61_g11568/BST61_g6071/BST61_g6931/BST61_g9377/BST61_g2209/BST61_g10897/BST61_g9799/BST61_g4773/BST61_g423/BST61_g141/BST61_g952/BST61_g4354/BST61_g7491/BST61_g8790/BST61_g6458/BST61_g7954/BST61_g2304/BST61_g10406/BST61_g233/BST61_g10447/BST61_g10741/BST61_g5377/BST61_g7557/B…	87	ME downregulated
GO:1902969	mitotic DNA replication	35/634	59/9023	7.68713e-26	2.6559e-23	2.27917e-23	BST61_g6641/BST61_g2586/BST61_g6071/BST61_g9799/BST61_g4773/BST61_g141/BST61_g952/BST61_g4354/BST61_g7491/BST61_g2304/BST61_g10447/BST61_g5377/BST61_g4214/BST61_g9872/BST61_g5229/BST61_g648/BST61_g4809/BST61_g8363/BST61_g11584/BST61_g10995/BST61_g7467/BST61_g10854/BST61_g4043/BST61_g9170/BST61_g10019/BST61_g6342/BST61_g2220/BST61_g5200/BST61_g4891/BST61_g6131/BST61_g3622/BST61_g1350/BST61_g793/BS…	35	ME downregulated
GO:0044454	GO:0044454	84/634	345/9023	2.81962e-25	8.3501e-23	7.16564e-23	BST61_g5006/BST61_g4234/BST61_g10069/BST61_g6381/BST61_g11541/BST61_g466/BST61_g5699/BST61_g6641/BST61_g8048/BST61_g2586/BST61_g11568/BST61_g6071/BST61_g6931/BST61_g9377/BST61_g2209/BST61_g10897/BST61_g9799/BST61_g4773/BST61_g423/BST61_g141/BST61_g952/BST61_g4354/BST61_g7491/BST61_g8790/BST61_g6458/BST61_g7954/BST61_g2304/BST61_g10406/BST61_g233/BST61_g10447/BST61_g10741/BST61_g5377/BST61_g7557/B…	84	ME downregulated
GO:0033260	nuclear DNA replication	36/634	67/9023	1.76842e-24	4.58241e-22	3.9324e-22	BST61_g6641/BST61_g2586/BST61_g6071/BST61_g9799/BST61_g4773/BST61_g141/BST61_g952/BST61_g4354/BST61_g7491/BST61_g2304/BST61_g10447/BST61_g5377/BST61_g4214/BST61_g9872/BST61_g5229/BST61_g648/BST61_g4809/BST61_g8363/BST61_g11584/BST61_g10995/BST61_g7467/BST61_g10854/BST61_g4043/BST61_g9170/BST61_g10019/BST61_g6342/BST61_g2220/BST61_g5200/BST61_g4891/BST61_g6131/BST61_g3622/BST61_g362/BST61_g1350/BS…	36	ME downregulated
GO:0006259	DNA metabolic process	79/634	320/9023	3.30875e-24	7.2849e-22	6.25154e-22	BST61_g10069/BST61_g466/BST61_g807/BST61_g6641/BST61_g2586/BST61_g6071/BST61_g5193/BST61_g754/BST61_g2679/BST61_g2173/BST61_g10897/BST61_g9799/BST61_g4773/BST61_g423/BST61_g141/BST61_g3313/BST61_g952/BST61_g4354/BST61_g7491/BST61_g8790/BST61_g6458/BST61_g7954/BST61_g2304/BST61_g10406/BST61_g233/BST61_g4161/BST61_g10447/BST61_g5377/BST61_g7557/BST61_g4214/BST61_g9872/BST61_g5229/BST61_g648/BST61_g…	79	ME downregulated
GO:0044786	cell cycle DNA replication	36/634	68/9023	3.51418e-24	7.2849e-22	6.25154e-22	BST61_g6641/BST61_g2586/BST61_g6071/BST61_g9799/BST61_g4773/BST61_g141/BST61_g952/BST61_g4354/BST61_g7491/BST61_g2304/BST61_g10447/BST61_g5377/BST61_g4214/BST61_g9872/BST61_g5229/BST61_g648/BST61_g4809/BST61_g8363/BST61_g11584/BST61_g10995/BST61_g7467/BST61_g10854/BST61_g4043/BST61_g9170/BST61_g10019/BST61_g6342/BST61_g2220/BST61_g5200/BST61_g4891/BST61_g6131/BST61_g3622/BST61_g362/BST61_g1350/BS…	36	ME downregulated
GO:0007049	cell cycle	99/634	485/9023	2.11524e-23	3.98626e-21	3.42081e-21	BST61_g8682/BST61_g5006/BST61_g3388/BST61_g6641/BST61_g2586/BST61_g2597/BST61_g6071/BST61_g5193/BST61_g8264/BST61_g2209/BST61_g9143/BST61_g6130/BST61_g10345/BST61_g2173/BST61_g9799/BST61_g4773/BST61_g4662/BST61_g141/BST61_g952/BST61_g7620/BST61_g4354/BST61_g7491/BST61_g8391/BST61_g7954/BST61_g2304/BST61_g3818/BST61_g4642/BST61_g8306/BST61_g10406/BST61_g10447/BST61_g5377/BST61_g7557/BST61_g4214/BS…	99	ME downregulated
GO:0022402	cell cycle process	97/634	470/9023	2.66859e-23	4.60999e-21	3.95607e-21	BST61_g8682/BST61_g5006/BST61_g3388/BST61_g6641/BST61_g2586/BST61_g2597/BST61_g6071/BST61_g5193/BST61_g8264/BST61_g2209/BST61_g9143/BST61_g6130/BST61_g10345/BST61_g2173/BST61_g9799/BST61_g4773/BST61_g4662/BST61_g141/BST61_g952/BST61_g7620/BST61_g4354/BST61_g7491/BST61_g8391/BST61_g7954/BST61_g2304/BST61_g3818/BST61_g4642/BST61_g8306/BST61_g10406/BST61_g10447/BST61_g5377/BST61_g7557/BST61_g4214/BS…	97	ME downregulated
GO:0000278	mitotic cell cycle	78/634	324/9023	3.71347e-23	5.92156e-21	5.08159e-21	BST61_g8682/BST61_g5006/BST61_g6641/BST61_g2586/BST61_g2597/BST61_g6071/BST61_g5193/BST61_g8264/BST61_g2209/BST61_g10345/BST61_g9799/BST61_g4773/BST61_g4662/BST61_g141/BST61_g952/BST61_g7620/BST61_g4354/BST61_g7491/BST61_g7954/BST61_g2304/BST61_g3818/BST61_g8306/BST61_g10406/BST61_g10447/BST61_g5377/BST61_g7557/BST61_g4214/BST61_g4696/BST61_g8021/BST61_g9872/BST61_g5229/BST61_g648/BST61_g4479/BST…	78	ME downregulated
GO:1903047	mitotic cell cycle process	77/634	320/9023	7.50446e-23	1.1112e-20	9.53574e-21	BST61_g8682/BST61_g5006/BST61_g6641/BST61_g2586/BST61_g2597/BST61_g6071/BST61_g5193/BST61_g8264/BST61_g2209/BST61_g10345/BST61_g9799/BST61_g4773/BST61_g4662/BST61_g141/BST61_g952/BST61_g7620/BST61_g4354/BST61_g7491/BST61_g7954/BST61_g2304/BST61_g3818/BST61_g8306/BST61_g10406/BST61_g10447/BST61_g5377/BST61_g7557/BST61_g4214/BST61_g4696/BST61_g8021/BST61_g9872/BST61_g5229/BST61_g648/BST61_g4479/BST…	77	ME downregulated
GO:0043596	nuclear replication fork	32/634	59/9023	4.69085e-22	6.48275e-20	5.56318e-20	BST61_g6641/BST61_g2586/BST61_g6071/BST61_g9799/BST61_g4773/BST61_g141/BST61_g952/BST61_g4354/BST61_g2304/BST61_g10447/BST61_g4214/BST61_g5229/BST61_g648/BST61_g4809/BST61_g8363/BST61_g11584/BST61_g10995/BST61_g7467/BST61_g10854/BST61_g9170/BST61_g10019/BST61_g7695/BST61_g2220/BST61_g4891/BST61_g6131/BST61_g3622/BST61_g1806/BST61_g1350/BST61_g793/BST61_g1040/BST61_g1583/BST61_g10796	32	ME downregulated
GO:0006281	DNA repair	61/634	217/9023	5.8691e-22	7.60415e-20	6.52551e-20	BST61_g10069/BST61_g6641/BST61_g2586/BST61_g6071/BST61_g5193/BST61_g2679/BST61_g2173/BST61_g9799/BST61_g4773/BST61_g423/BST61_g141/BST61_g3313/BST61_g952/BST61_g7491/BST61_g8790/BST61_g6458/BST61_g7954/BST61_g2304/BST61_g10406/BST61_g233/BST61_g4161/BST61_g10447/BST61_g7557/BST61_g4214/BST61_g9872/BST61_g648/BST61_g9685/BST61_g3608/BST61_g4809/BST61_g7734/BST61_g9180/BST61_g8363/BST61_g10995/BST6…	61	ME downregulated
GO:0005657	replication fork	32/634	63/9023	6.78688e-21	8.276e-19	7.10206e-19	BST61_g6641/BST61_g2586/BST61_g6071/BST61_g9799/BST61_g4773/BST61_g141/BST61_g952/BST61_g4354/BST61_g2304/BST61_g10447/BST61_g4214/BST61_g5229/BST61_g648/BST61_g4809/BST61_g8363/BST61_g11584/BST61_g10995/BST61_g7467/BST61_g10854/BST61_g9170/BST61_g10019/BST61_g7695/BST61_g2220/BST61_g4891/BST61_g6131/BST61_g3622/BST61_g1806/BST61_g1350/BST61_g793/BST61_g1040/BST61_g1583/BST61_g10796	32	ME downregulated
GO:0006302	double-strand break repair	38/634	91/9023	9.1142e-21	1.04965e-18	9.0076e-19	BST61_g10069/BST61_g6641/BST61_g2586/BST61_g2173/BST61_g423/BST61_g141/BST61_g7491/BST61_g8790/BST61_g7954/BST61_g2304/BST61_g10406/BST61_g233/BST61_g10447/BST61_g7557/BST61_g4214/BST61_g648/BST61_g3608/BST61_g8363/BST61_g10995/BST61_g7467/BST61_g10854/BST61_g4043/BST61_g6342/BST61_g8016/BST61_g2311/BST61_g5362/BST61_g2220/BST61_g9080/BST61_g4891/BST61_g6131/BST61_g8786/BST61_g1350/BST61_g793/BST…	38	ME downregulated
GO:0006310	DNA recombination	42/634	113/9023	1.6423e-20	1.79183e-18	1.53766e-18	BST61_g10069/BST61_g6641/BST61_g2586/BST61_g2173/BST61_g423/BST61_g141/BST61_g7491/BST61_g8790/BST61_g6458/BST61_g2304/BST61_g10406/BST61_g10447/BST61_g7557/BST61_g648/BST61_g7238/BST61_g9685/BST61_g3608/BST61_g4809/BST61_g9180/BST61_g8363/BST61_g7032/BST61_g10995/BST61_g7467/BST61_g10854/BST61_g4043/BST61_g6342/BST61_g8016/BST61_g2311/BST61_g2220/BST61_g5200/BST61_g9080/BST61_g6131/BST61_g10859/…	42	ME downregulated
GO:0006974	DNA damage response	65/634	265/9023	7.37426e-20	7.64342e-18	6.55921e-18	BST61_g10069/BST61_g6641/BST61_g2586/BST61_g6071/BST61_g5193/BST61_g2679/BST61_g2173/BST61_g9799/BST61_g4773/BST61_g423/BST61_g141/BST61_g3313/BST61_g952/BST61_g7491/BST61_g8790/BST61_g6458/BST61_g7954/BST61_g2304/BST61_g10406/BST61_g233/BST61_g4161/BST61_g10447/BST61_g7557/BST61_g4214/BST61_g9872/BST61_g769/BST61_g648/BST61_g9685/BST61_g4479/BST61_g3608/BST61_g4809/BST61_g10706/BST61_g7734/BST61…	65	ME downregulated
GO:0003677	DNA binding	68/634	298/9023	6.63534e-19	6.55002e-17	5.62091e-17	BST61_g6381/BST61_g466/BST61_g807/BST61_g6641/BST61_g2586/BST61_g6071/BST61_g6931/BST61_g5193/BST61_g4316/BST61_g4773/BST61_g141/BST61_g3313/BST61_g952/BST61_g7491/BST61_g8790/BST61_g6458/BST61_g7954/BST61_g2304/BST61_g233/BST61_g4161/BST61_g10447/BST61_g10741/BST61_g7557/BST61_g5229/BST61_g9685/BST61_g3608/BST61_g4953/BST61_g9180/BST61_g7032/BST61_g10995/BST61_g9920/BST61_g7467/BST61_g8563/BST61…	68	ME downregulated
GO:0000790	GO:0000790	64/634	273/9023	1.7796e-18	1.67687e-16	1.43901e-16	BST61_g5006/BST61_g4234/BST61_g10069/BST61_g6381/BST61_g11541/BST61_g466/BST61_g5699/BST61_g8048/BST61_g11568/BST61_g6071/BST61_g6931/BST61_g9377/BST61_g10897/BST61_g4773/BST61_g423/BST61_g141/BST61_g4354/BST61_g7491/BST61_g6458/BST61_g7954/BST61_g10406/BST61_g233/BST61_g10447/BST61_g10741/BST61_g5377/BST61_g7557/BST61_g5229/BST61_g769/BST61_g648/BST61_g4953/BST61_g5076/BST61_g1417/BST61_g7734/BS…	64	ME downregulated
GO:0000785	chromatin	65/634	293/9023	1.94344e-17	1.72807e-15	1.48294e-15	BST61_g5006/BST61_g4234/BST61_g10069/BST61_g6381/BST61_g11541/BST61_g466/BST61_g5699/BST61_g8048/BST61_g11568/BST61_g6071/BST61_g6931/BST61_g9377/BST61_g10897/BST61_g4773/BST61_g423/BST61_g141/BST61_g4354/BST61_g7491/BST61_g6458/BST61_g7954/BST61_g10406/BST61_g233/BST61_g10447/BST61_g10741/BST61_g5377/BST61_g7557/BST61_g5229/BST61_g769/BST61_g648/BST61_g4953/BST61_g5076/BST61_g1417/BST61_g7734/BS…	65	ME downregulated
GO:0000724	double-strand break repair via homologous recombination	28/634	59/9023	2.00066e-17	1.72807e-15	1.48294e-15	BST61_g10069/BST61_g6641/BST61_g2586/BST61_g2173/BST61_g141/BST61_g7491/BST61_g8790/BST61_g10406/BST61_g10447/BST61_g7557/BST61_g648/BST61_g3608/BST61_g8363/BST61_g10995/BST61_g7467/BST61_g10854/BST61_g4043/BST61_g8016/BST61_g2311/BST61_g9080/BST61_g6131/BST61_g8786/BST61_g1350/BST61_g793/BST61_g1040/BST61_g519/BST61_g10357/BST61_g10566	28	ME downregulated
GO:0000725	recombinational repair	29/634	64/9023	2.5869e-17	2.14505e-15	1.84078e-15	BST61_g10069/BST61_g6641/BST61_g2586/BST61_g2173/BST61_g141/BST61_g7491/BST61_g8790/BST61_g10406/BST61_g10447/BST61_g7557/BST61_g648/BST61_g3608/BST61_g9180/BST61_g8363/BST61_g10995/BST61_g7467/BST61_g10854/BST61_g4043/BST61_g8016/BST61_g2311/BST61_g9080/BST61_g6131/BST61_g8786/BST61_g1350/BST61_g793/BST61_g1040/BST61_g519/BST61_g10357/BST61_g10566	29	ME downregulated
GO:0032993	protein-DNA complex	26/634	56/9023	5.63616e-16	4.49375e-14	3.85632e-14	BST61_g6641/BST61_g6071/BST61_g9799/BST61_g4773/BST61_g141/BST61_g952/BST61_g4161/BST61_g10447/BST61_g5377/BST61_g5229/BST61_g648/BST61_g8363/BST61_g11584/BST61_g10995/BST61_g7467/BST61_g10854/BST61_g4043/BST61_g10019/BST61_g2220/BST61_g8988/BST61_g4891/BST61_g6131/BST61_g3622/BST61_g793/BST61_g10566/BST61_g10796	26	ME downregulated
GO:0051276	chromosome organization	75/634	407/9023	3.13044e-15	2.40348e-13	2.06255e-13	BST61_g5006/BST61_g4234/BST61_g466/BST61_g5699/BST61_g6641/BST61_g2586/BST61_g2597/BST61_g11568/BST61_g6071/BST61_g6931/BST61_g1273/BST61_g2209/BST61_g10345/BST61_g10897/BST61_g141/BST61_g3313/BST61_g4354/BST61_g7491/BST61_g8790/BST61_g7954/BST61_g2304/BST61_g9570/BST61_g10406/BST61_g233/BST61_g10447/BST61_g4214/BST61_g9872/BST61_g5229/BST61_g9685/BST61_g4479/BST61_g4809/BST61_g4953/BST61_g5076/B…	75	ME downregulated
GO:0022616	DNA strand elongation	20/634	35/9023	7.70385e-15	5.7036e-13	4.89455e-13	BST61_g2586/BST61_g6071/BST61_g9799/BST61_g4773/BST61_g952/BST61_g2304/BST61_g4214/BST61_g9872/BST61_g4809/BST61_g7032/BST61_g11584/BST61_g10995/BST61_g10854/BST61_g6342/BST61_g2220/BST61_g4891/BST61_g3622/BST61_g1350/BST61_g793/BST61_g10796	20	ME downregulated
GO:0000280	nuclear division	42/634	166/9023	1.0749e-13	7.68367e-12	6.59375e-12	BST61_g5006/BST61_g6641/BST61_g2586/BST61_g2597/BST61_g8264/BST61_g2209/BST61_g10345/BST61_g2173/BST61_g141/BST61_g7491/BST61_g7954/BST61_g2304/BST61_g10406/BST61_g10447/BST61_g7557/BST61_g9685/BST61_g4479/BST61_g4953/BST61_g5076/BST61_g2453/BST61_g7032/BST61_g1274/BST61_g10921/BST61_g1918/BST61_g3166/BST61_g4043/BST61_g10196/BST61_g8016/BST61_g10558/BST61_g5362/BST61_g7695/BST61_g1171/BST61_g520…	42	ME downregulated
GO:0140097	catalytic activity, acting on DNA	30/634	89/9023	1.11921e-13	7.73377e-12	6.63675e-12	BST61_g807/BST61_g2586/BST61_g6931/BST61_g2679/BST61_g9799/BST61_g423/BST61_g3313/BST61_g952/BST61_g7491/BST61_g2304/BST61_g233/BST61_g4161/BST61_g4214/BST61_g7238/BST61_g3608/BST61_g4809/BST61_g2453/BST61_g7032/BST61_g7467/BST61_g3166/BST61_g4043/BST61_g3131/BST61_g6342/BST61_g2220/BST61_g5200/BST61_g4891/BST61_g8786/BST61_g6103/BST61_g10538/BST61_g10357	30	ME downregulated
GO:0006271	DNA strand elongation involved in DNA replication	18/634	32/9023	2.56551e-13	1.71558e-11	1.47223e-11	BST61_g6071/BST61_g9799/BST61_g4773/BST61_g952/BST61_g2304/BST61_g4214/BST61_g9872/BST61_g4809/BST61_g7032/BST61_g11584/BST61_g10995/BST61_g10854/BST61_g2220/BST61_g4891/BST61_g3622/BST61_g1350/BST61_g793/BST61_g10796	18	ME downregulated
GO:0006270	DNA replication initiation	20/634	41/9023	4.26831e-13	2.76507e-11	2.37284e-11	BST61_g5193/BST61_g4354/BST61_g2304/BST61_g5377/BST61_g5229/BST61_g648/BST61_g8363/BST61_g11584/BST61_g10995/BST61_g7467/BST61_g10854/BST61_g2220/BST61_g4891/BST61_g6131/BST61_g1350/BST61_g793/BST61_g1040/BST61_g8798/BST61_g10566/BST61_g10796	20	ME downregulated
GO:0048285	organelle fission	42/634	174/9023	6.0403e-13	3.7944e-11	3.25617e-11	BST61_g5006/BST61_g6641/BST61_g2586/BST61_g2597/BST61_g8264/BST61_g2209/BST61_g10345/BST61_g2173/BST61_g141/BST61_g7491/BST61_g7954/BST61_g2304/BST61_g10406/BST61_g10447/BST61_g7557/BST61_g9685/BST61_g4479/BST61_g4953/BST61_g5076/BST61_g2453/BST61_g7032/BST61_g1274/BST61_g10921/BST61_g1918/BST61_g3166/BST61_g4043/BST61_g10196/BST61_g8016/BST61_g10558/BST61_g5362/BST61_g7695/BST61_g1171/BST61_g520…	42	ME downregulated
GO:0098687	chromosomal region	36/634	134/9023	9.36954e-13	5.56713e-11	4.77744e-11	BST61_g5006/BST61_g6641/BST61_g11568/BST61_g2209/BST61_g952/BST61_g7491/BST61_g8790/BST61_g7954/BST61_g2304/BST61_g10406/BST61_g233/BST61_g10447/BST61_g4214/BST61_g8021/BST61_g4479/BST61_g4953/BST61_g5076/BST61_g1417/BST61_g7032/BST61_g1274/BST61_g10995/BST61_g10921/BST61_g1918/BST61_g3166/BST61_g9170/BST61_g3131/BST61_g10196/BST61_g8016/BST61_g10558/BST61_g5362/BST61_g2220/BST61_g8988/BST61_g613…	36	ME downregulated
GO:0045005	DNA-templated DNA replication maintenance of fidelity	19/634	38/9023	9.3994e-13	5.56713e-11	4.77744e-11	BST61_g2586/BST61_g952/BST61_g7491/BST61_g2304/BST61_g4214/BST61_g648/BST61_g9685/BST61_g10854/BST61_g4043/BST61_g9170/BST61_g4144/BST61_g6342/BST61_g7695/BST61_g9210/BST61_g10859/BST61_g1806/BST61_g1040/BST61_g1583/BST61_g519	19	ME downregulated
GO:0007059	chromosome segregation	36/634	135/9023	1.19457e-12	6.87872e-11	5.90298e-11	BST61_g5006/BST61_g2586/BST61_g2597/BST61_g6071/BST61_g2209/BST61_g10345/BST61_g141/BST61_g7954/BST61_g2304/BST61_g10406/BST61_g8021/BST61_g4479/BST61_g4953/BST61_g5076/BST61_g9180/BST61_g2453/BST61_g7032/BST61_g1274/BST61_g10921/BST61_g1918/BST61_g3166/BST61_g10196/BST61_g8016/BST61_g2311/BST61_g10558/BST61_g5362/BST61_g7695/BST61_g5200/BST61_g1153/BST61_g286/BST61_g8786/BST61_g3622/BST61_g1350/…	36	ME downregulated
GO:0030894	replisome	12/634	15/9023	4.90694e-12	2.67687e-10	2.29716e-10	BST61_g6641/BST61_g6071/BST61_g9799/BST61_g4773/BST61_g141/BST61_g952/BST61_g10447/BST61_g11584/BST61_g2220/BST61_g4891/BST61_g3622/BST61_g10796	12	ME downregulated
GO:0043601	nuclear replisome	12/634	15/9023	4.90694e-12	2.67687e-10	2.29716e-10	BST61_g6641/BST61_g6071/BST61_g9799/BST61_g4773/BST61_g141/BST61_g952/BST61_g10447/BST61_g11584/BST61_g2220/BST61_g4891/BST61_g3622/BST61_g10796	12	ME downregulated
GO:0098813	nuclear chromosome segregation	33/634	121/9023	5.40085e-12	2.87076e-10	2.46355e-10	BST61_g5006/BST61_g2586/BST61_g2597/BST61_g6071/BST61_g2209/BST61_g10345/BST61_g141/BST61_g7954/BST61_g2304/BST61_g10406/BST61_g4479/BST61_g4953/BST61_g5076/BST61_g2453/BST61_g7032/BST61_g1274/BST61_g10921/BST61_g1918/BST61_g3166/BST61_g10196/BST61_g8016/BST61_g10558/BST61_g5362/BST61_g7695/BST61_g5200/BST61_g1153/BST61_g286/BST61_g8786/BST61_g3622/BST61_g1350/BST61_g1040/BST61_g1583/BST61_g519	33	ME downregulated
GO:0008094	ATP-dependent activity, acting on DNA	21/634	53/9023	1.6416e-11	8.5076e-10	7.30081e-10	BST61_g10069/BST61_g2586/BST61_g6931/BST61_g754/BST61_g3313/BST61_g7491/BST61_g6458/BST61_g233/BST61_g4214/BST61_g9872/BST61_g9685/BST61_g2453/BST61_g7032/BST61_g3166/BST61_g10019/BST61_g8016/BST61_g2311/BST61_g9210/BST61_g10859/BST61_g6103/BST61_g10357	21	ME downregulated
GO:0071103	DNA conformation change	30/634	106/9023	1.82032e-11	9.20373e-10	7.89819e-10	BST61_g5006/BST61_g4234/BST61_g466/BST61_g5699/BST61_g6641/BST61_g2586/BST61_g6931/BST61_g10897/BST61_g3313/BST61_g4354/BST61_g7491/BST61_g7954/BST61_g10406/BST61_g233/BST61_g10447/BST61_g4214/BST61_g9872/BST61_g2453/BST61_g7032/BST61_g7467/BST61_g3166/BST61_g10854/BST61_g4043/BST61_g9170/BST61_g10196/BST61_g10558/BST61_g5200/BST61_g6103/BST61_g10357/BST61_g10566	30	ME downregulated
GO:0000819	sister chromatid segregation	29/634	100/9023	2.04944e-11	1.01154e-09	8.68058e-10	BST61_g5006/BST61_g2586/BST61_g2597/BST61_g6071/BST61_g2209/BST61_g10345/BST61_g141/BST61_g7954/BST61_g2304/BST61_g10406/BST61_g4479/BST61_g5076/BST61_g2453/BST61_g7032/BST61_g1274/BST61_g10921/BST61_g1918/BST61_g3166/BST61_g10196/BST61_g8016/BST61_g10558/BST61_g5362/BST61_g7695/BST61_g5200/BST61_g286/BST61_g3622/BST61_g1350/BST61_g1040/BST61_g1583	29	ME downregulated
GO:0000070	mitotic sister chromatid segregation	27/634	88/9023	2.38777e-11	1.15113e-09	9.87843e-10	BST61_g5006/BST61_g2586/BST61_g2597/BST61_g2209/BST61_g10345/BST61_g141/BST61_g7954/BST61_g2304/BST61_g10406/BST61_g4479/BST61_g5076/BST61_g2453/BST61_g7032/BST61_g1274/BST61_g10921/BST61_g1918/BST61_g3166/BST61_g10196/BST61_g8016/BST61_g10558/BST61_g5362/BST61_g7695/BST61_g5200/BST61_g286/BST61_g1350/BST61_g1040/BST61_g1583	27	ME downregulated
GO:1903046	meiotic cell cycle process	44/634	213/9023	4.83817e-11	2.27944e-09	1.9561e-09	BST61_g3388/BST61_g6641/BST61_g2586/BST61_g2597/BST61_g5193/BST61_g8264/BST61_g2209/BST61_g6130/BST61_g2173/BST61_g9799/BST61_g7491/BST61_g8391/BST61_g7954/BST61_g2304/BST61_g4642/BST61_g10447/BST61_g7557/BST61_g4214/BST61_g9685/BST61_g4479/BST61_g4953/BST61_g2453/BST61_g7032/BST61_g1274/BST61_g10995/BST61_g5082/BST61_g3166/BST61_g1549/BST61_g10854/BST61_g4043/BST61_g4144/BST61_g6342/BST61_g8016/…	44	ME downregulated
GO:0140014	mitotic nuclear division	29/634	107/9023	1.26278e-10	5.81721e-09	4.99204e-09	BST61_g5006/BST61_g2586/BST61_g2597/BST61_g8264/BST61_g2209/BST61_g10345/BST61_g141/BST61_g7954/BST61_g2304/BST61_g10406/BST61_g4479/BST61_g5076/BST61_g2453/BST61_g7032/BST61_g1274/BST61_g10921/BST61_g1918/BST61_g3166/BST61_g10196/BST61_g8016/BST61_g10558/BST61_g5362/BST61_g7695/BST61_g1171/BST61_g5200/BST61_g286/BST61_g1350/BST61_g1040/BST61_g1583	29	ME downregulated
GO:0000781	chromosome, telomeric region	17/634	39/9023	2.38004e-10	1.07257e-08	9.20429e-09	BST61_g6641/BST61_g11568/BST61_g952/BST61_g7491/BST61_g8790/BST61_g2304/BST61_g233/BST61_g10447/BST61_g4214/BST61_g5076/BST61_g1417/BST61_g10995/BST61_g5362/BST61_g2220/BST61_g8988/BST61_g6131/BST61_g8798	17	ME downregulated
GO:0000784	GO:0000784	15/634	30/9023	2.46072e-10	1.08533e-08	9.31381e-09	BST61_g11568/BST61_g952/BST61_g7491/BST61_g8790/BST61_g2304/BST61_g10447/BST61_g4214/BST61_g5076/BST61_g1417/BST61_g10995/BST61_g5362/BST61_g2220/BST61_g8988/BST61_g6131/BST61_g8798	15	ME downregulated
GO:0051321	meiotic cell cycle	45/634	235/9023	4.06327e-10	1.75482e-08	1.5059e-08	BST61_g3388/BST61_g6641/BST61_g2586/BST61_g2597/BST61_g5193/BST61_g8264/BST61_g2209/BST61_g6130/BST61_g2173/BST61_g9799/BST61_g7491/BST61_g8391/BST61_g7954/BST61_g2304/BST61_g4642/BST61_g10447/BST61_g7557/BST61_g4214/BST61_g9685/BST61_g4479/BST61_g4953/BST61_g2453/BST61_g7032/BST61_g1274/BST61_g10995/BST61_g9920/BST61_g5082/BST61_g3166/BST61_g1549/BST61_g10854/BST61_g4043/BST61_g4144/BST61_g6342/…	45	ME downregulated
GO:0071897	DNA biosynthetic process	16/634	37/9023	9.3881e-10	3.97174e-08	3.40835e-08	BST61_g807/BST61_g6641/BST61_g9799/BST61_g952/BST61_g7491/BST61_g6458/BST61_g2304/BST61_g233/BST61_g10447/BST61_g9872/BST61_g4043/BST61_g3131/BST61_g2220/BST61_g5200/BST61_g4891/BST61_g8786	16	ME downregulated
GO:0061982	meiosis I cell cycle process	27/634	102/9023	9.87219e-10	4.07587e-08	3.49771e-08	BST61_g6641/BST61_g2597/BST61_g2209/BST61_g2173/BST61_g7491/BST61_g7954/BST61_g10447/BST61_g7557/BST61_g9685/BST61_g4953/BST61_g2453/BST61_g7032/BST61_g1274/BST61_g3166/BST61_g4043/BST61_g6342/BST61_g8016/BST61_g10558/BST61_g5362/BST61_g5200/BST61_g9210/BST61_g10859/BST61_g1153/BST61_g8786/BST61_g362/BST61_g519/BST61_g10357	27	ME downregulated
GO:0003690	double-stranded DNA binding	33/634	145/9023	1.00275e-09	4.07587e-08	3.49771e-08	BST61_g6381/BST61_g6641/BST61_g5193/BST61_g4316/BST61_g7491/BST61_g2304/BST61_g10447/BST61_g7557/BST61_g5229/BST61_g9685/BST61_g4953/BST61_g10995/BST61_g9920/BST61_g7467/BST61_g8563/BST61_g3166/BST61_g6238/BST61_g10854/BST61_g4043/BST61_g10019/BST61_g6342/BST61_g7695/BST61_g2220/BST61_g9080/BST61_g9210/BST61_g6131/BST61_g10859/BST61_g1359/BST61_g793/BST61_g1583/BST61_g519/BST61_g5058/BST61_g10566	33	ME downregulated
GO:0035861	site of double-strand break	18/634	48/9023	1.36504e-09	5.33909e-08	4.58175e-08	BST61_g6641/BST61_g2586/BST61_g3313/BST61_g7491/BST61_g233/BST61_g10447/BST61_g7557/BST61_g4214/BST61_g648/BST61_g9685/BST61_g4043/BST61_g4144/BST61_g6342/BST61_g2311/BST61_g2220/BST61_g5200/BST61_g8798/BST61_g10357	18	ME downregulated
GO:0090734	site of DNA damage	18/634	48/9023	1.36504e-09	5.33909e-08	4.58175e-08	BST61_g6641/BST61_g2586/BST61_g3313/BST61_g7491/BST61_g233/BST61_g10447/BST61_g7557/BST61_g4214/BST61_g648/BST61_g9685/BST61_g4043/BST61_g4144/BST61_g6342/BST61_g2311/BST61_g2220/BST61_g5200/BST61_g8798/BST61_g10357	18	ME downregulated
GO:0003682	chromatin binding	26/634	99/9023	2.43261e-09	9.33854e-08	8.01388e-08	BST61_g5006/BST61_g4234/BST61_g4773/BST61_g141/BST61_g10406/BST61_g4214/BST61_g5229/BST61_g769/BST61_g1417/BST61_g7734/BST61_g2453/BST61_g10995/BST61_g7467/BST61_g8563/BST61_g3166/BST61_g10854/BST61_g10019/BST61_g10196/BST61_g10558/BST61_g2220/BST61_g6131/BST61_g286/BST61_g3622/BST61_g6396/BST61_g1350/BST61_g793	26	ME downregulated
GO:0051052	regulation of DNA metabolic process	27/634	109/9023	4.8317e-09	1.82111e-07	1.56279e-07	BST61_g2586/BST61_g2597/BST61_g5193/BST61_g141/BST61_g7491/BST61_g10447/BST61_g7557/BST61_g9872/BST61_g9685/BST61_g5076/BST61_g7032/BST61_g7467/BST61_g10854/BST61_g4043/BST61_g4144/BST61_g10019/BST61_g5362/BST61_g7695/BST61_g5200/BST61_g9210/BST61_g8988/BST61_g6131/BST61_g10859/BST61_g1806/BST61_g1583/BST61_g8798/BST61_g10357	27	ME downregulated
GO:0003697	single-stranded DNA binding	17/634	46/9023	5.11822e-09	1.89466e-07	1.6259e-07	BST61_g6641/BST61_g7491/BST61_g6458/BST61_g2304/BST61_g10447/BST61_g7557/BST61_g4953/BST61_g9180/BST61_g7467/BST61_g10854/BST61_g4043/BST61_g2311/BST61_g2220/BST61_g4891/BST61_g8786/BST61_g10566/BST61_g10796	17	ME downregulated
GO:0035822	gene conversion	9/634	12/9023	7.18006e-09	2.61127e-07	2.24087e-07	BST61_g2586/BST61_g2304/BST61_g9685/BST61_g6342/BST61_g2220/BST61_g10859/BST61_g8786/BST61_g1583/BST61_g10357	9	ME downregulated
GO:0044774	mitotic DNA integrity checkpoint signaling	17/634	47/9023	7.50171e-09	2.68121e-07	2.30089e-07	BST61_g2586/BST61_g5193/BST61_g7491/BST61_g2304/BST61_g7557/BST61_g5229/BST61_g648/BST61_g10706/BST61_g7032/BST61_g7467/BST61_g4144/BST61_g10019/BST61_g7695/BST61_g3622/BST61_g1583/BST61_g8798/BST61_g10566	17	ME downregulated
GO:0043570	maintenance of DNA repeat elements	12/634	23/9023	8.62067e-09	3.02893e-07	2.59928e-07	BST61_g2586/BST61_g7491/BST61_g9685/BST61_g4809/BST61_g6342/BST61_g10558/BST61_g7695/BST61_g5200/BST61_g9210/BST61_g10859/BST61_g1040/BST61_g1583	12	ME downregulated
GO:0022414	reproductive process	52/634	322/9023	9.42461e-09	3.2562e-07	2.79432e-07	BST61_g5699/BST61_g3388/BST61_g6641/BST61_g2586/BST61_g2597/BST61_g5193/BST61_g8264/BST61_g2209/BST61_g953/BST61_g6130/BST61_g2173/BST61_g9799/BST61_g7491/BST61_g8790/BST61_g8391/BST61_g7954/BST61_g2304/BST61_g4642/BST61_g10447/BST61_g10741/BST61_g7557/BST61_g4214/BST61_g648/BST61_g9685/BST61_g4479/BST61_g4953/BST61_g2453/BST61_g7032/BST61_g1274/BST61_g10995/BST61_g9920/BST61_g5082/BST61_g3166/BS…	52	ME downregulated
GO:0000076	DNA replication checkpoint signaling	13/634	28/9023	1.26147e-08	4.28694e-07	3.67884e-07	BST61_g5193/BST61_g2304/BST61_g5229/BST61_g648/BST61_g10706/BST61_g4144/BST61_g10019/BST61_g7695/BST61_g3622/BST61_g1806/BST61_g1583/BST61_g8798/BST61_g10566	13	ME downregulated
GO:0032392	DNA geometric change	16/634	43/9023	1.29735e-08	4.33776e-07	3.72245e-07	BST61_g6641/BST61_g2586/BST61_g6931/BST61_g3313/BST61_g7491/BST61_g233/BST61_g10447/BST61_g4214/BST61_g9872/BST61_g7467/BST61_g3166/BST61_g10854/BST61_g4043/BST61_g6103/BST61_g10357/BST61_g10566	16	ME downregulated
GO:0000003	reproduction	55/634	354/9023	1.41013e-08	4.63014e-07	3.97336e-07	BST61_g5699/BST61_g3388/BST61_g6641/BST61_g2586/BST61_g2597/BST61_g5193/BST61_g8264/BST61_g2209/BST61_g953/BST61_g6130/BST61_g2173/BST61_g9799/BST61_g7491/BST61_g8790/BST61_g8391/BST61_g7954/BST61_g8516/BST61_g2304/BST61_g3818/BST61_g4642/BST61_g10447/BST61_g10741/BST61_g7557/BST61_g4214/BST61_g648/BST61_g9685/BST61_g4479/BST61_g4953/BST61_g4143/BST61_g2453/BST61_g7032/BST61_g1274/BST61_g10995/BS…	55	ME downregulated
GO:0045934	negative regulation of nucleobase-containing compound metabolic process	47/634	280/9023	1.45126e-08	4.63014e-07	3.97336e-07	BST61_g5006/BST61_g4234/BST61_g6381/BST61_g466/BST61_g5699/BST61_g2586/BST61_g11568/BST61_g1273/BST61_g9377/BST61_g10897/BST61_g4316/BST61_g141/BST61_g4354/BST61_g7491/BST61_g8790/BST61_g2304/BST61_g9570/BST61_g10741/BST61_g5229/BST61_g769/BST61_g7238/BST61_g9685/BST61_g4953/BST61_g1417/BST61_g7734/BST61_g9920/BST61_g7467/BST61_g5082/BST61_g8563/BST61_g3166/BST61_g6238/BST61_g10854/BST61_g4043/BS…	47	ME downregulated
GO:0007127	meiosis I	24/634	93/9023	1.46512e-08	4.63014e-07	3.97336e-07	BST61_g6641/BST61_g2597/BST61_g2209/BST61_g2173/BST61_g7491/BST61_g7954/BST61_g10447/BST61_g7557/BST61_g9685/BST61_g4953/BST61_g2453/BST61_g7032/BST61_g1274/BST61_g3166/BST61_g4043/BST61_g8016/BST61_g10558/BST61_g5362/BST61_g5200/BST61_g1153/BST61_g8786/BST61_g362/BST61_g519/BST61_g10357	24	ME downregulated
GO:0140013	meiotic nuclear division	25/634	100/9023	1.47414e-08	4.63014e-07	3.97336e-07	BST61_g6641/BST61_g2586/BST61_g2597/BST61_g2209/BST61_g2173/BST61_g7491/BST61_g7954/BST61_g10447/BST61_g7557/BST61_g9685/BST61_g4953/BST61_g2453/BST61_g7032/BST61_g1274/BST61_g3166/BST61_g4043/BST61_g8016/BST61_g10558/BST61_g5362/BST61_g5200/BST61_g1153/BST61_g8786/BST61_g362/BST61_g519/BST61_g10357	25	ME downregulated
GO:0007530	sex determination	12/634	24/9023	1.61467e-08	4.85102e-07	4.16291e-07	BST61_g5699/BST61_g2586/BST61_g8790/BST61_g648/BST61_g9685/BST61_g4953/BST61_g4043/BST61_g6342/BST61_g2220/BST61_g10859/BST61_g8786/BST61_g1583	12	ME downregulated
GO:0007531	mating type determination	12/634	24/9023	1.61467e-08	4.85102e-07	4.16291e-07	BST61_g5699/BST61_g2586/BST61_g8790/BST61_g648/BST61_g9685/BST61_g4953/BST61_g4043/BST61_g6342/BST61_g2220/BST61_g10859/BST61_g8786/BST61_g1583	12	ME downregulated
GO:0045165	cell fate commitment	12/634	24/9023	1.61467e-08	4.85102e-07	4.16291e-07	BST61_g5699/BST61_g2586/BST61_g8790/BST61_g648/BST61_g9685/BST61_g4953/BST61_g4043/BST61_g6342/BST61_g2220/BST61_g10859/BST61_g8786/BST61_g1583	12	ME downregulated
GO:0031570	DNA integrity checkpoint signaling	18/634	55/9023	1.68623e-08	4.99365e-07	4.28531e-07	BST61_g2586/BST61_g5193/BST61_g7491/BST61_g2304/BST61_g7557/BST61_g5229/BST61_g648/BST61_g10706/BST61_g7032/BST61_g7467/BST61_g4144/BST61_g10019/BST61_g7695/BST61_g3622/BST61_g1806/BST61_g1583/BST61_g8798/BST61_g10566	18	ME downregulated
GO:0000727	double-strand break repair via break-induced replication	11/634	20/9023	1.7726e-08	5.17548e-07	4.44135e-07	BST61_g7491/BST61_g648/BST61_g8363/BST61_g10995/BST61_g7467/BST61_g10854/BST61_g4043/BST61_g6131/BST61_g1350/BST61_g793/BST61_g10566	11	ME downregulated
GO:0033314	mitotic DNA replication checkpoint signaling	12/634	25/9023	2.90804e-08	8.37275e-07	7.18508e-07	BST61_g5193/BST61_g2304/BST61_g5229/BST61_g648/BST61_g10706/BST61_g4144/BST61_g10019/BST61_g7695/BST61_g3622/BST61_g1583/BST61_g8798/BST61_g10566	12	ME downregulated
GO:0010389	regulation of G2/M transition of mitotic cell cycle	19/634	63/9023	3.06169e-08	8.57687e-07	7.36025e-07	BST61_g5054/BST61_g11541/BST61_g5193/BST61_g2304/BST61_g4696/BST61_g5229/BST61_g648/BST61_g4479/BST61_g10706/BST61_g5076/BST61_g5082/BST61_g4144/BST61_g10019/BST61_g5362/BST61_g7695/BST61_g3622/BST61_g1583/BST61_g8798/BST61_g10566	19	ME downregulated
GO:1902749	regulation of cell cycle G2/M phase transition	19/634	63/9023	3.06169e-08	8.57687e-07	7.36025e-07	BST61_g5054/BST61_g11541/BST61_g5193/BST61_g2304/BST61_g4696/BST61_g5229/BST61_g648/BST61_g4479/BST61_g10706/BST61_g5076/BST61_g5082/BST61_g4144/BST61_g10019/BST61_g5362/BST61_g7695/BST61_g3622/BST61_g1583/BST61_g8798/BST61_g10566	19	ME downregulated
GO:0031261	DNA replication preinitiation complex	11/634	21/9023	3.48739e-08	9.26841e-07	7.9537e-07	BST61_g5377/BST61_g5229/BST61_g648/BST61_g8363/BST61_g10995/BST61_g7467/BST61_g10854/BST61_g10019/BST61_g6131/BST61_g793/BST61_g10566	11	ME downregulated
GO:1902292	cell cycle DNA replication initiation	11/634	21/9023	3.48739e-08	9.26841e-07	7.9537e-07	BST61_g4354/BST61_g2304/BST61_g5377/BST61_g8363/BST61_g11584/BST61_g10995/BST61_g7467/BST61_g10854/BST61_g2220/BST61_g6131/BST61_g793	11	ME downregulated
GO:1902315	nuclear cell cycle DNA replication initiation	11/634	21/9023	3.48739e-08	9.26841e-07	7.9537e-07	BST61_g4354/BST61_g2304/BST61_g5377/BST61_g8363/BST61_g11584/BST61_g10995/BST61_g7467/BST61_g10854/BST61_g2220/BST61_g6131/BST61_g793	11	ME downregulated
GO:1902975	mitotic DNA replication initiation	11/634	21/9023	3.48739e-08	9.26841e-07	7.9537e-07	BST61_g4354/BST61_g2304/BST61_g5377/BST61_g8363/BST61_g11584/BST61_g10995/BST61_g7467/BST61_g10854/BST61_g2220/BST61_g6131/BST61_g793	11	ME downregulated
GO:0000723	telomere maintenance	17/634	52/9023	4.3049e-08	1.11551e-06	9.57274e-07	BST61_g466/BST61_g6641/BST61_g2586/BST61_g10897/BST61_g141/BST61_g7491/BST61_g8790/BST61_g10447/BST61_g4214/BST61_g11584/BST61_g4043/BST61_g3131/BST61_g6342/BST61_g7695/BST61_g5200/BST61_g8988/BST61_g10357	17	ME downregulated
GO:0032200	telomere organization	17/634	52/9023	4.3049e-08	1.11551e-06	9.57274e-07	BST61_g466/BST61_g6641/BST61_g2586/BST61_g10897/BST61_g141/BST61_g7491/BST61_g8790/BST61_g10447/BST61_g4214/BST61_g11584/BST61_g4043/BST61_g3131/BST61_g6342/BST61_g7695/BST61_g5200/BST61_g8988/BST61_g10357	17	ME downregulated
GO:0045786	negative regulation of cell cycle	31/634	152/9023	5.08935e-08	1.3025e-06	1.11774e-06	BST61_g11541/BST61_g2586/BST61_g5193/BST61_g7491/BST61_g7954/BST61_g2304/BST61_g10447/BST61_g7557/BST61_g4696/BST61_g5229/BST61_g648/BST61_g4479/BST61_g10706/BST61_g5076/BST61_g7032/BST61_g7467/BST61_g3166/BST61_g4043/BST61_g4144/BST61_g10019/BST61_g5747/BST61_g10558/BST61_g5362/BST61_g7695/BST61_g10859/BST61_g286/BST61_g3622/BST61_g1806/BST61_g1583/BST61_g8798/BST61_g10566	31	ME downregulated
GO:0006312	mitotic recombination	13/634	31/9023	5.70336e-08	1.43496e-06	1.23142e-06	BST61_g6641/BST61_g2586/BST61_g7491/BST61_g6458/BST61_g10447/BST61_g9685/BST61_g4043/BST61_g6342/BST61_g2220/BST61_g10859/BST61_g8786/BST61_g1583/BST61_g10357	13	ME downregulated
GO:0051304	chromosome separation	9/634	14/9023	5.74539e-08	1.43496e-06	1.23142e-06	BST61_g9180/BST61_g2453/BST61_g7032/BST61_g3166/BST61_g2311/BST61_g10558/BST61_g5200/BST61_g8786/BST61_g519	9	ME downregulated
GO:0060249	anatomical structure homeostasis	17/634	53/9023	5.92967e-08	1.44614e-06	1.24101e-06	BST61_g466/BST61_g6641/BST61_g2586/BST61_g10897/BST61_g141/BST61_g7491/BST61_g8790/BST61_g10447/BST61_g4214/BST61_g11584/BST61_g4043/BST61_g3131/BST61_g6342/BST61_g7695/BST61_g5200/BST61_g8988/BST61_g10357	17	ME downregulated
GO:0090329	regulation of DNA-templated DNA replication	17/634	53/9023	5.92967e-08	1.44614e-06	1.24101e-06	BST61_g2586/BST61_g5193/BST61_g9685/BST61_g7032/BST61_g7467/BST61_g10854/BST61_g4043/BST61_g4144/BST61_g10019/BST61_g5362/BST61_g7695/BST61_g9210/BST61_g8988/BST61_g6131/BST61_g10859/BST61_g1806/BST61_g1583	17	ME downregulated
GO:0007533	mating type switching	11/634	22/9023	6.53453e-08	1.57512e-06	1.3517e-06	BST61_g2586/BST61_g8790/BST61_g648/BST61_g9685/BST61_g4953/BST61_g4043/BST61_g6342/BST61_g2220/BST61_g10859/BST61_g8786/BST61_g1583	11	ME downregulated
GO:0010972	negative regulation of G2/M transition of mitotic cell cycle	15/634	42/9023	7.06223e-08	1.66364e-06	1.42765e-06	BST61_g11541/BST61_g5193/BST61_g2304/BST61_g4696/BST61_g5229/BST61_g648/BST61_g4479/BST61_g10706/BST61_g4144/BST61_g10019/BST61_g7695/BST61_g3622/BST61_g1583/BST61_g8798/BST61_g10566	15	ME downregulated
GO:1902750	negative regulation of cell cycle G2/M phase transition	15/634	42/9023	7.06223e-08	1.66364e-06	1.42765e-06	BST61_g11541/BST61_g5193/BST61_g2304/BST61_g4696/BST61_g5229/BST61_g648/BST61_g4479/BST61_g10706/BST61_g4144/BST61_g10019/BST61_g7695/BST61_g3622/BST61_g1583/BST61_g8798/BST61_g10566	15	ME downregulated
GO:0006273	lagging strand elongation	10/634	18/9023	7.14746e-08	1.6648e-06	1.42865e-06	BST61_g9799/BST61_g952/BST61_g4214/BST61_g9872/BST61_g4809/BST61_g11584/BST61_g2220/BST61_g4891/BST61_g1350/BST61_g10796	10	ME downregulated
GO:0007093	mitotic cell cycle checkpoint signaling	20/634	73/9023	7.99507e-08	1.84153e-06	1.58031e-06	BST61_g2586/BST61_g5193/BST61_g7491/BST61_g2304/BST61_g7557/BST61_g4696/BST61_g5229/BST61_g648/BST61_g4479/BST61_g10706/BST61_g5076/BST61_g7032/BST61_g7467/BST61_g4144/BST61_g10019/BST61_g7695/BST61_g3622/BST61_g1583/BST61_g8798/BST61_g10566	20	ME downregulated
GO:0044818	mitotic G2/M transition checkpoint	12/634	27/9023	8.52694e-08	1.92373e-06	1.65085e-06	BST61_g5193/BST61_g2304/BST61_g5229/BST61_g648/BST61_g10706/BST61_g4144/BST61_g10019/BST61_g7695/BST61_g3622/BST61_g1583/BST61_g8798/BST61_g10566	12	ME downregulated
GO:0000793	condensed chromosome	21/634	80/9023	8.53753e-08	1.92373e-06	1.65085e-06	BST61_g6641/BST61_g2209/BST61_g2173/BST61_g7491/BST61_g7954/BST61_g10406/BST61_g10447/BST61_g4479/BST61_g9180/BST61_g2453/BST61_g7032/BST61_g1274/BST61_g10921/BST61_g1918/BST61_g3166/BST61_g10196/BST61_g8016/BST61_g2311/BST61_g10558/BST61_g9080/BST61_g286	21	ME downregulated
GO:0006275	regulation of DNA replication	17/634	55/9023	1.09649e-07	2.44411e-06	2.09742e-06	BST61_g2586/BST61_g5193/BST61_g9685/BST61_g7032/BST61_g7467/BST61_g10854/BST61_g4043/BST61_g4144/BST61_g10019/BST61_g5362/BST61_g7695/BST61_g9210/BST61_g8988/BST61_g6131/BST61_g10859/BST61_g1806/BST61_g1583	17	ME downregulated
GO:0045930	negative regulation of mitotic cell cycle	25/634	110/9023	1.12861e-07	2.48894e-06	2.13589e-06	BST61_g11541/BST61_g2586/BST61_g5193/BST61_g7491/BST61_g7954/BST61_g2304/BST61_g10447/BST61_g7557/BST61_g4696/BST61_g5229/BST61_g648/BST61_g4479/BST61_g10706/BST61_g5076/BST61_g7032/BST61_g7467/BST61_g4144/BST61_g10019/BST61_g5747/BST61_g5362/BST61_g7695/BST61_g3622/BST61_g1583/BST61_g8798/BST61_g10566	25	ME downregulated
GO:0007064	mitotic sister chromatid cohesion	11/634	23/9023	1.17343e-07	2.56054e-06	2.19733e-06	BST61_g141/BST61_g7954/BST61_g2304/BST61_g10406/BST61_g8016/BST61_g7695/BST61_g5200/BST61_g286/BST61_g1350/BST61_g1040/BST61_g1583	11	ME downregulated
GO:2000113	GO:2000113	44/634	276/9023	1.98747e-07	4.29169e-06	3.68292e-06	BST61_g5006/BST61_g4854/BST61_g4234/BST61_g6381/BST61_g466/BST61_g5699/BST61_g11568/BST61_g1273/BST61_g9377/BST61_g10897/BST61_g4316/BST61_g4354/BST61_g8790/BST61_g2304/BST61_g9570/BST61_g10741/BST61_g5229/BST61_g769/BST61_g7238/BST61_g9685/BST61_g4953/BST61_g1417/BST61_g7734/BST61_g9920/BST61_g7467/BST61_g5082/BST61_g8563/BST61_g6238/BST61_g10854/BST61_g4043/BST61_g4144/BST61_g10558/BST61_g5362/…	44	ME downregulated
GO:0007062	sister chromatid cohesion	13/634	34/9023	2.10651e-07	4.50186e-06	3.86328e-06	BST61_g6071/BST61_g141/BST61_g7954/BST61_g2304/BST61_g10406/BST61_g8016/BST61_g7695/BST61_g5200/BST61_g286/BST61_g3622/BST61_g1350/BST61_g1040/BST61_g1583	13	ME downregulated
GO:0000075	cell cycle checkpoint signaling	21/634	85/9023	2.62846e-07	5.56e-06	4.77132e-06	BST61_g2586/BST61_g5193/BST61_g7491/BST61_g2304/BST61_g7557/BST61_g4696/BST61_g5229/BST61_g648/BST61_g4479/BST61_g10706/BST61_g5076/BST61_g7032/BST61_g7467/BST61_g4144/BST61_g10019/BST61_g7695/BST61_g3622/BST61_g1806/BST61_g1583/BST61_g8798/BST61_g10566	21	ME downregulated
GO:0031297	replication fork processing	9/634	16/9023	2.88736e-07	6.04596e-06	5.18834e-06	BST61_g2586/BST61_g7491/BST61_g4214/BST61_g648/BST61_g4043/BST61_g9170/BST61_g6342/BST61_g1583/BST61_g519	9	ME downregulated
GO:0010558	negative regulation of macromolecule biosynthetic process	44/634	280/9023	3.02062e-07	6.26174e-06	5.37352e-06	BST61_g5006/BST61_g4854/BST61_g4234/BST61_g6381/BST61_g466/BST61_g5699/BST61_g11568/BST61_g1273/BST61_g9377/BST61_g10897/BST61_g4316/BST61_g4354/BST61_g8790/BST61_g2304/BST61_g9570/BST61_g10741/BST61_g5229/BST61_g769/BST61_g7238/BST61_g9685/BST61_g4953/BST61_g1417/BST61_g7734/BST61_g9920/BST61_g7467/BST61_g5082/BST61_g8563/BST61_g6238/BST61_g10854/BST61_g4043/BST61_g4144/BST61_g10558/BST61_g5362/…	44	ME downregulated
GO:2000104	negative regulation of DNA-templated DNA replication	11/634	25/9023	3.39598e-07	6.97017e-06	5.98146e-06	BST61_g9685/BST61_g7467/BST61_g10854/BST61_g4043/BST61_g4144/BST61_g5362/BST61_g7695/BST61_g9210/BST61_g10859/BST61_g1806/BST61_g1583	11	ME downregulated
GO:0006278	RNA-templated DNA biosynthetic process	8/634	13/9023	5.33873e-07	1.08502e-05	9.31111e-06	BST61_g6641/BST61_g9799/BST61_g952/BST61_g7491/BST61_g10447/BST61_g3131/BST61_g2220/BST61_g5200	8	ME downregulated
GO:0008156	negative regulation of DNA replication	11/634	26/9023	5.51545e-07	1.11005e-05	9.52591e-06	BST61_g9685/BST61_g7467/BST61_g10854/BST61_g4043/BST61_g4144/BST61_g5362/BST61_g7695/BST61_g9210/BST61_g10859/BST61_g1806/BST61_g1583	11	ME downregulated
GO:0010948	negative regulation of cell cycle process	26/634	127/9023	5.67307e-07	1.13079e-05	9.70393e-06	BST61_g11541/BST61_g2586/BST61_g5193/BST61_g7954/BST61_g2304/BST61_g10447/BST61_g4696/BST61_g5229/BST61_g648/BST61_g4479/BST61_g10706/BST61_g5076/BST61_g7467/BST61_g3166/BST61_g4043/BST61_g4144/BST61_g10019/BST61_g10558/BST61_g5362/BST61_g7695/BST61_g10859/BST61_g286/BST61_g3622/BST61_g1583/BST61_g8798/BST61_g10566	26	ME downregulated
GO:0006279	premeiotic DNA replication	7/634	10/9023	8.15097e-07	1.59463e-05	1.36844e-05	BST61_g9799/BST61_g2304/BST61_g10447/BST61_g10995/BST61_g10854/BST61_g2220/BST61_g362	7	ME downregulated
GO:0031298	replication fork protection complex	10/634	22/9023	8.15393e-07	1.59463e-05	1.36844e-05	BST61_g8363/BST61_g10995/BST61_g7467/BST61_g10854/BST61_g7695/BST61_g6131/BST61_g1806/BST61_g1350/BST61_g793/BST61_g1583	10	ME downregulated
GO:0000018	regulation of DNA recombination	13/634	38/9023	9.45092e-07	1.79741e-05	1.54245e-05	BST61_g2586/BST61_g2597/BST61_g141/BST61_g7491/BST61_g7557/BST61_g5076/BST61_g7032/BST61_g4043/BST61_g5362/BST61_g5200/BST61_g10859/BST61_g1583/BST61_g10357	13	ME downregulated
GO:0007131	reciprocal meiotic recombination	13/634	38/9023	9.45092e-07	1.79741e-05	1.54245e-05	BST61_g6641/BST61_g7491/BST61_g10447/BST61_g7557/BST61_g9685/BST61_g7032/BST61_g4043/BST61_g8016/BST61_g5200/BST61_g8786/BST61_g362/BST61_g519/BST61_g10357	13	ME downregulated
GO:0035825	homologous recombination	13/634	38/9023	9.45092e-07	1.79741e-05	1.54245e-05	BST61_g6641/BST61_g7491/BST61_g10447/BST61_g7557/BST61_g9685/BST61_g7032/BST61_g4043/BST61_g8016/BST61_g5200/BST61_g8786/BST61_g362/BST61_g519/BST61_g10357	13	ME downregulated
GO:0042623	GO:0042623	30/634	167/9023	1.48062e-06	2.79029e-05	2.39449e-05	BST61_g8682/BST61_g10069/BST61_g10736/BST61_g2586/BST61_g6071/BST61_g6931/BST61_g754/BST61_g10864/BST61_g141/BST61_g3313/BST61_g1096/BST61_g7491/BST61_g6458/BST61_g233/BST61_g4214/BST61_g9872/BST61_g9685/BST61_g2453/BST61_g7032/BST61_g3166/BST61_g10019/BST61_g8016/BST61_g2311/BST61_g9210/BST61_g10859/BST61_g3622/BST61_g6103/BST61_g5947/BST61_g5817/BST61_g10357	30	ME downregulated
GO:0006284	base-excision repair	9/634	19/9023	1.92356e-06	3.59238e-05	3.08281e-05	BST61_g2679/BST61_g9799/BST61_g952/BST61_g7491/BST61_g2304/BST61_g4161/BST61_g4809/BST61_g3131/BST61_g10538	9	ME downregulated
GO:0051307	meiotic chromosome separation	7/634	11/9023	2.10551e-06	3.89707e-05	3.34427e-05	BST61_g2453/BST61_g7032/BST61_g3166/BST61_g10558/BST61_g5200/BST61_g8786/BST61_g519	7	ME downregulated
GO:0031327	negative regulation of cellular biosynthetic process	44/634	302/9023	2.51759e-06	4.61854e-05	3.96341e-05	BST61_g5006/BST61_g4854/BST61_g4234/BST61_g6381/BST61_g466/BST61_g5699/BST61_g11568/BST61_g1273/BST61_g9377/BST61_g10897/BST61_g4316/BST61_g4354/BST61_g8790/BST61_g2304/BST61_g9570/BST61_g10741/BST61_g5229/BST61_g769/BST61_g7238/BST61_g9685/BST61_g4953/BST61_g1417/BST61_g7734/BST61_g9920/BST61_g7467/BST61_g5082/BST61_g8563/BST61_g6238/BST61_g10854/BST61_g4043/BST61_g4144/BST61_g10558/BST61_g5362/…	44	ME downregulated
GO:0051172	negative regulation of nitrogen compound metabolic process	49/634	352/9023	2.5691e-06	4.6717e-05	4.00903e-05	BST61_g5006/BST61_g4854/BST61_g4234/BST61_g6381/BST61_g466/BST61_g5699/BST61_g2586/BST61_g11568/BST61_g1273/BST61_g9377/BST61_g10897/BST61_g4316/BST61_g141/BST61_g4354/BST61_g7491/BST61_g8790/BST61_g2304/BST61_g9570/BST61_g10741/BST61_g5229/BST61_g769/BST61_g7238/BST61_g9685/BST61_g4953/BST61_g5076/BST61_g1417/BST61_g7734/BST61_g9920/BST61_g7467/BST61_g5082/BST61_g8563/BST61_g3166/BST61_g6238/BST…	49	ME downregulated
GO:0009890	negative regulation of biosynthetic process	44/634	303/9023	2.75344e-06	4.96337e-05	4.25932e-05	BST61_g5006/BST61_g4854/BST61_g4234/BST61_g6381/BST61_g466/BST61_g5699/BST61_g11568/BST61_g1273/BST61_g9377/BST61_g10897/BST61_g4316/BST61_g4354/BST61_g8790/BST61_g2304/BST61_g9570/BST61_g10741/BST61_g5229/BST61_g769/BST61_g7238/BST61_g9685/BST61_g4953/BST61_g1417/BST61_g7734/BST61_g9920/BST61_g7467/BST61_g5082/BST61_g8563/BST61_g6238/BST61_g10854/BST61_g4043/BST61_g4144/BST61_g10558/BST61_g5362/…	44	ME downregulated
GO:0051445	regulation of meiotic cell cycle	18/634	75/9023	2.95313e-06	5.27746e-05	4.52885e-05	BST61_g2586/BST61_g5193/BST61_g10897/BST61_g7491/BST61_g8391/BST61_g4642/BST61_g7557/BST61_g4696/BST61_g10706/BST61_g5076/BST61_g3166/BST61_g4043/BST61_g4144/BST61_g10558/BST61_g5362/BST61_g10859/BST61_g362/BST61_g5058	18	ME downregulated
GO:0006301	postreplication repair	11/634	30/9023	3.0067e-06	5.32726e-05	4.57159e-05	BST61_g2586/BST61_g2173/BST61_g9799/BST61_g6458/BST61_g2304/BST61_g233/BST61_g4043/BST61_g3131/BST61_g5200/BST61_g10859/BST61_g8798	11	ME downregulated
GO:0006298	mismatch repair	10/634	25/9023	3.39584e-06	5.96574e-05	5.11951e-05	BST61_g6071/BST61_g9799/BST61_g4773/BST61_g648/BST61_g9685/BST61_g6342/BST61_g9210/BST61_g10859/BST61_g8786/BST61_g3622	10	ME downregulated
GO:0070914	UV-damage excision repair	8/634	16/9023	4.41381e-06	7.68893e-05	6.59827e-05	BST61_g2586/BST61_g6071/BST61_g9799/BST61_g4773/BST61_g141/BST61_g3313/BST61_g952/BST61_g3622	8	ME downregulated
GO:0045892	negative regulation of DNA-templated transcription	36/634	231/9023	4.47226e-06	7.72583e-05	6.62993e-05	BST61_g5006/BST61_g4234/BST61_g6381/BST61_g466/BST61_g5699/BST61_g11568/BST61_g1273/BST61_g9377/BST61_g10897/BST61_g4316/BST61_g4354/BST61_g8790/BST61_g2304/BST61_g9570/BST61_g10741/BST61_g5229/BST61_g769/BST61_g7238/BST61_g4953/BST61_g1417/BST61_g7734/BST61_g9920/BST61_g5082/BST61_g8563/BST61_g6238/BST61_g4144/BST61_g10558/BST61_g5362/BST61_g7695/BST61_g1890/BST61_g6131/BST61_g10859/BST61_g1153/…	36	ME downregulated
GO:0051101	regulation of DNA binding	10/634	26/9023	5.17353e-06	8.86341e-05	7.60614e-05	BST61_g7954/BST61_g10406/BST61_g10447/BST61_g7557/BST61_g5076/BST61_g4043/BST61_g8016/BST61_g5362/BST61_g286/BST61_g1583	10	ME downregulated
GO:1902679	negative regulation of RNA biosynthetic process	36/634	235/9023	6.67486e-06	0.000112496	9.65384e-05	BST61_g5006/BST61_g4234/BST61_g6381/BST61_g466/BST61_g5699/BST61_g11568/BST61_g1273/BST61_g9377/BST61_g10897/BST61_g4316/BST61_g4354/BST61_g8790/BST61_g2304/BST61_g9570/BST61_g10741/BST61_g5229/BST61_g769/BST61_g7238/BST61_g4953/BST61_g1417/BST61_g7734/BST61_g9920/BST61_g5082/BST61_g8563/BST61_g6238/BST61_g4144/BST61_g10558/BST61_g5362/BST61_g7695/BST61_g1890/BST61_g6131/BST61_g10859/BST61_g1153/…	36	ME downregulated
GO:1903507	GO:1903507	36/634	235/9023	6.67486e-06	0.000112496	9.65384e-05	BST61_g5006/BST61_g4234/BST61_g6381/BST61_g466/BST61_g5699/BST61_g11568/BST61_g1273/BST61_g9377/BST61_g10897/BST61_g4316/BST61_g4354/BST61_g8790/BST61_g2304/BST61_g9570/BST61_g10741/BST61_g5229/BST61_g769/BST61_g7238/BST61_g4953/BST61_g1417/BST61_g7734/BST61_g9920/BST61_g5082/BST61_g8563/BST61_g6238/BST61_g4144/BST61_g10558/BST61_g5362/BST61_g7695/BST61_g1890/BST61_g6131/BST61_g10859/BST61_g1153/…	36	ME downregulated
GO:0051053	negative regulation of DNA metabolic process	14/634	51/9023	7.00332e-06	0.00011681	0.000100241	BST61_g2586/BST61_g141/BST61_g7491/BST61_g9685/BST61_g7467/BST61_g10854/BST61_g4043/BST61_g4144/BST61_g5362/BST61_g7695/BST61_g9210/BST61_g10859/BST61_g1806/BST61_g1583	14	ME downregulated
GO:0000794	condensed nuclear chromosome	17/634	72/9023	7.04354e-06	0.00011681	0.000100241	BST61_g6641/BST61_g2209/BST61_g7491/BST61_g7954/BST61_g10406/BST61_g10447/BST61_g4479/BST61_g2453/BST61_g7032/BST61_g1274/BST61_g10921/BST61_g1918/BST61_g3166/BST61_g10196/BST61_g8016/BST61_g10558/BST61_g286	17	ME downregulated
GO:0016458	GO:0016458	24/634	128/9023	7.76097e-06	0.000127686	0.000109574	BST61_g5006/BST61_g466/BST61_g5699/BST61_g11568/BST61_g1273/BST61_g10897/BST61_g4354/BST61_g8790/BST61_g2304/BST61_g9570/BST61_g5229/BST61_g4953/BST61_g1417/BST61_g7734/BST61_g5082/BST61_g10558/BST61_g7695/BST61_g6131/BST61_g10859/BST61_g1153/BST61_g1359/BST61_g1350/BST61_g793/BST61_g10357	24	ME downregulated
GO:0000775	chromosome, centromeric region	21/634	104/9023	8.68194e-06	0.000140578	0.000120637	BST61_g5006/BST61_g2209/BST61_g7954/BST61_g10406/BST61_g8021/BST61_g4479/BST61_g4953/BST61_g7032/BST61_g1274/BST61_g10921/BST61_g1918/BST61_g3166/BST61_g9170/BST61_g3131/BST61_g10196/BST61_g8016/BST61_g10558/BST61_g5362/BST61_g1153/BST61_g286/BST61_g8798	21	ME downregulated
GO:0043565	sequence-specific DNA binding	26/634	146/9023	8.7111e-06	0.000140578	0.000120637	BST61_g6381/BST61_g6641/BST61_g5193/BST61_g4316/BST61_g7491/BST61_g8790/BST61_g10447/BST61_g10741/BST61_g5229/BST61_g10995/BST61_g9920/BST61_g7467/BST61_g8563/BST61_g3166/BST61_g6238/BST61_g10854/BST61_g10019/BST61_g10356/BST61_g2220/BST61_g1202/BST61_g6243/BST61_g6131/BST61_g1359/BST61_g793/BST61_g5058/BST61_g10566	26	ME downregulated
GO:0044773	mitotic DNA damage checkpoint signaling	11/634	33/9023	8.76763e-06	0.000140578	0.000120637	BST61_g2586/BST61_g5193/BST61_g7491/BST61_g2304/BST61_g7557/BST61_g648/BST61_g10706/BST61_g7467/BST61_g4144/BST61_g7695/BST61_g8798	11	ME downregulated
GO:0031324	negative regulation of cellular metabolic process	50/634	378/9023	8.82313e-06	0.000140578	0.000120637	BST61_g5006/BST61_g4854/BST61_g4234/BST61_g6381/BST61_g466/BST61_g5699/BST61_g2586/BST61_g11568/BST61_g1273/BST61_g5193/BST61_g9377/BST61_g10897/BST61_g4316/BST61_g141/BST61_g4354/BST61_g7491/BST61_g8790/BST61_g2304/BST61_g9570/BST61_g10741/BST61_g5229/BST61_g769/BST61_g7238/BST61_g9685/BST61_g4953/BST61_g5076/BST61_g1417/BST61_g7734/BST61_g9920/BST61_g7467/BST61_g5082/BST61_g8563/BST61_g3166/BST…	50	ME downregulated
GO:0010564	regulation of cell cycle process	39/634	267/9023	8.88361e-06	0.000140578	0.000120637	BST61_g5054/BST61_g11541/BST61_g2586/BST61_g5193/BST61_g2209/BST61_g9143/BST61_g10897/BST61_g7491/BST61_g8391/BST61_g7954/BST61_g2304/BST61_g4642/BST61_g10447/BST61_g7557/BST61_g4696/BST61_g5229/BST61_g648/BST61_g4479/BST61_g10706/BST61_g5076/BST61_g7467/BST61_g5082/BST61_g3166/BST61_g4043/BST61_g4144/BST61_g10019/BST61_g10558/BST61_g5362/BST61_g7695/BST61_g16/BST61_g8988/BST61_g10859/BST61_g286/…	39	ME downregulated
GO:0016887	ATP hydrolysis activity	34/634	219/9023	8.96824e-06	0.000140842	0.000120864	BST61_g8682/BST61_g4234/BST61_g10069/BST61_g10736/BST61_g2586/BST61_g6071/BST61_g6931/BST61_g754/BST61_g9122/BST61_g10864/BST61_g141/BST61_g3313/BST61_g1096/BST61_g7491/BST61_g6458/BST61_g233/BST61_g4214/BST61_g9872/BST61_g5229/BST61_g9685/BST61_g9180/BST61_g2453/BST61_g7032/BST61_g3166/BST61_g10019/BST61_g8016/BST61_g2311/BST61_g9210/BST61_g10859/BST61_g3622/BST61_g6103/BST61_g5947/BST61_g5817/B…	34	ME downregulated
GO:0051726	regulation of cell cycle	44/634	317/9023	9.11128e-06	0.000142013	0.000121868	BST61_g5054/BST61_g11541/BST61_g2586/BST61_g5193/BST61_g2209/BST61_g9143/BST61_g10897/BST61_g7491/BST61_g1424/BST61_g8391/BST61_g7954/BST61_g2304/BST61_g4642/BST61_g8306/BST61_g10447/BST61_g7557/BST61_g4696/BST61_g5229/BST61_g648/BST61_g4479/BST61_g10706/BST61_g5076/BST61_g7032/BST61_g7467/BST61_g5082/BST61_g3166/BST61_g4043/BST61_g4144/BST61_g10019/BST61_g5747/BST61_g10558/BST61_g5362/BST61_g769…	44	ME downregulated
GO:0003688	DNA replication origin binding	10/634	28/9023	1.12359e-05	0.000173821	0.000149164	BST61_g5193/BST61_g5229/BST61_g10995/BST61_g7467/BST61_g10854/BST61_g10019/BST61_g2220/BST61_g6131/BST61_g793/BST61_g10566	10	ME downregulated
GO:0050000	chromosome localization	14/634	53/9023	1.14193e-05	0.000175349	0.000150476	BST61_g2597/BST61_g2209/BST61_g10406/BST61_g8021/BST61_g4479/BST61_g4953/BST61_g5076/BST61_g1274/BST61_g1918/BST61_g10196/BST61_g2311/BST61_g5362/BST61_g1153/BST61_g8798	14	ME downregulated
GO:0006342	GO:0006342	23/634	123/9023	1.25399e-05	0.000189747	0.000162831	BST61_g5006/BST61_g466/BST61_g5699/BST61_g11568/BST61_g1273/BST61_g10897/BST61_g4354/BST61_g8790/BST61_g2304/BST61_g9570/BST61_g5229/BST61_g4953/BST61_g1417/BST61_g7734/BST61_g5082/BST61_g10558/BST61_g7695/BST61_g6131/BST61_g10859/BST61_g1153/BST61_g1350/BST61_g793/BST61_g10357	23	ME downregulated
GO:0045814	negative regulation of gene expression, epigenetic	23/634	123/9023	1.25399e-05	0.000189747	0.000162831	BST61_g5006/BST61_g466/BST61_g5699/BST61_g11568/BST61_g1273/BST61_g10897/BST61_g4354/BST61_g8790/BST61_g2304/BST61_g9570/BST61_g5229/BST61_g4953/BST61_g1417/BST61_g7734/BST61_g5082/BST61_g10558/BST61_g7695/BST61_g6131/BST61_g10859/BST61_g1153/BST61_g1350/BST61_g793/BST61_g10357	23	ME downregulated
GO:0009411	response to UV	9/634	23/9023	1.31746e-05	0.0001972	0.000169227	BST61_g2586/BST61_g6071/BST61_g9799/BST61_g4773/BST61_g141/BST61_g3313/BST61_g952/BST61_g6458/BST61_g3622	9	ME downregulated
GO:0000217	DNA secondary structure binding	8/634	18/9023	1.32227e-05	0.0001972	0.000169227	BST61_g3313/BST61_g233/BST61_g9685/BST61_g3166/BST61_g7695/BST61_g9210/BST61_g10859/BST61_g1583	8	ME downregulated
GO:0051253	negative regulation of RNA metabolic process	36/634	243/9023	1.43387e-05	0.000211509	0.000181507	BST61_g5006/BST61_g4234/BST61_g6381/BST61_g466/BST61_g5699/BST61_g11568/BST61_g1273/BST61_g9377/BST61_g10897/BST61_g4316/BST61_g4354/BST61_g8790/BST61_g2304/BST61_g9570/BST61_g10741/BST61_g5229/BST61_g769/BST61_g7238/BST61_g4953/BST61_g1417/BST61_g7734/BST61_g9920/BST61_g5082/BST61_g8563/BST61_g6238/BST61_g4144/BST61_g10558/BST61_g5362/BST61_g7695/BST61_g1890/BST61_g6131/BST61_g10859/BST61_g1153/…	36	ME downregulated
GO:0045132	meiotic chromosome segregation	15/634	61/9023	1.43863e-05	0.000211509	0.000181507	BST61_g2586/BST61_g2209/BST61_g7954/BST61_g4953/BST61_g2453/BST61_g7032/BST61_g1274/BST61_g3166/BST61_g8016/BST61_g10558/BST61_g5362/BST61_g5200/BST61_g1153/BST61_g8786/BST61_g519	15	ME downregulated
GO:0007346	regulation of mitotic cell cycle	34/634	225/9023	1.61992e-05	0.000236486	0.000202941	BST61_g5054/BST61_g11541/BST61_g2586/BST61_g5193/BST61_g2209/BST61_g9143/BST61_g7491/BST61_g1424/BST61_g7954/BST61_g2304/BST61_g10447/BST61_g7557/BST61_g4696/BST61_g5229/BST61_g648/BST61_g4479/BST61_g10706/BST61_g5076/BST61_g7032/BST61_g7467/BST61_g5082/BST61_g4144/BST61_g10019/BST61_g5747/BST61_g5362/BST61_g7695/BST61_g16/BST61_g8988/BST61_g286/BST61_g3622/BST61_g362/BST61_g1583/BST61_g8798/BST6…	34	ME downregulated
GO:0032508	DNA duplex unwinding	11/634	35/9023	1.6603e-05	0.000240685	0.000206544	BST61_g6641/BST61_g2586/BST61_g6931/BST61_g3313/BST61_g7491/BST61_g233/BST61_g10447/BST61_g4214/BST61_g7467/BST61_g10854/BST61_g6103	11	ME downregulated
GO:0005656	nuclear pre-replicative complex	7/634	14/9023	1.81551e-05	0.000256023	0.000219707	BST61_g5229/BST61_g10995/BST61_g7467/BST61_g10854/BST61_g10019/BST61_g6131/BST61_g793	7	ME downregulated
GO:0007076	mitotic chromosome condensation	7/634	14/9023	1.81551e-05	0.000256023	0.000219707	BST61_g7954/BST61_g10406/BST61_g2453/BST61_g7032/BST61_g3166/BST61_g10196/BST61_g10558	7	ME downregulated
GO:0036387	pre-replicative complex	7/634	14/9023	1.81551e-05	0.000256023	0.000219707	BST61_g5229/BST61_g10995/BST61_g7467/BST61_g10854/BST61_g10019/BST61_g6131/BST61_g793	7	ME downregulated
GO:1903463	regulation of mitotic cell cycle DNA replication	7/634	14/9023	1.81551e-05	0.000256023	0.000219707	BST61_g2586/BST61_g5193/BST61_g7467/BST61_g10019/BST61_g5362/BST61_g7695/BST61_g8988	7	ME downregulated
GO:0005524	ATP binding	31/634	198/9023	1.87519e-05	0.000261969	0.000224809	BST61_g8682/BST61_g4854/BST61_g4234/BST61_g4867/BST61_g2586/BST61_g6071/BST61_g6931/BST61_g5193/BST61_g9122/BST61_g161/BST61_g423/BST61_g3313/BST61_g7491/BST61_g1424/BST61_g4642/BST61_g4214/BST61_g4696/BST61_g5229/BST61_g741/BST61_g9685/BST61_g10706/BST61_g9180/BST61_g7032/BST61_g4008/BST61_g3166/BST61_g4144/BST61_g10019/BST61_g9210/BST61_g10859/BST61_g6103/BST61_g5817	31	ME downregulated
GO:0033567	DNA replication, Okazaki fragment processing	6/634	10/9023	1.93349e-05	0.000261969	0.000224809	BST61_g9799/BST61_g952/BST61_g4214/BST61_g9872/BST61_g4809/BST61_g1350	6	ME downregulated
GO:0071162	CMG complex	6/634	10/9023	1.93349e-05	0.000261969	0.000224809	BST61_g8363/BST61_g10995/BST61_g7467/BST61_g10854/BST61_g6131/BST61_g793	6	ME downregulated
GO:1902296	DNA strand elongation involved in cell cycle DNA replication	6/634	10/9023	1.93349e-05	0.000261969	0.000224809	BST61_g6071/BST61_g9799/BST61_g4773/BST61_g952/BST61_g2304/BST61_g3622	6	ME downregulated
GO:1902319	DNA strand elongation involved in nuclear cell cycle DNA replication	6/634	10/9023	1.93349e-05	0.000261969	0.000224809	BST61_g6071/BST61_g9799/BST61_g4773/BST61_g952/BST61_g2304/BST61_g3622	6	ME downregulated
GO:1902983	DNA strand elongation involved in mitotic DNA replication	6/634	10/9023	1.93349e-05	0.000261969	0.000224809	BST61_g6071/BST61_g9799/BST61_g4773/BST61_g952/BST61_g2304/BST61_g3622	6	ME downregulated
GO:0040029	epigenetic regulation of gene expression	24/634	135/9023	1.97994e-05	0.00026652	0.000228714	BST61_g5006/BST61_g4234/BST61_g466/BST61_g5699/BST61_g11568/BST61_g1273/BST61_g10897/BST61_g4354/BST61_g8790/BST61_g2304/BST61_g9570/BST61_g5229/BST61_g4953/BST61_g1417/BST61_g7734/BST61_g5082/BST61_g10558/BST61_g7695/BST61_g6131/BST61_g10859/BST61_g1153/BST61_g1350/BST61_g793/BST61_g10357	24	ME downregulated
GO:1901991	negative regulation of mitotic cell cycle phase transition	17/634	79/9023	2.61108e-05	0.000349211	0.000299676	BST61_g11541/BST61_g5193/BST61_g2304/BST61_g4696/BST61_g5229/BST61_g648/BST61_g4479/BST61_g10706/BST61_g5076/BST61_g4144/BST61_g10019/BST61_g5362/BST61_g7695/BST61_g3622/BST61_g1583/BST61_g8798/BST61_g10566	17	ME downregulated
GO:0032559	adenyl ribonucleotide binding	31/634	203/9023	3.09644e-05	0.000409756	0.000351633	BST61_g8682/BST61_g4854/BST61_g4234/BST61_g4867/BST61_g2586/BST61_g6071/BST61_g6931/BST61_g5193/BST61_g9122/BST61_g161/BST61_g423/BST61_g3313/BST61_g7491/BST61_g1424/BST61_g4642/BST61_g4214/BST61_g4696/BST61_g5229/BST61_g741/BST61_g9685/BST61_g10706/BST61_g9180/BST61_g7032/BST61_g4008/BST61_g3166/BST61_g4144/BST61_g10019/BST61_g9210/BST61_g10859/BST61_g6103/BST61_g5817	31	ME downregulated
GO:1901988	negative regulation of cell cycle phase transition	17/634	80/9023	3.10331e-05	0.000409756	0.000351633	BST61_g11541/BST61_g5193/BST61_g2304/BST61_g4696/BST61_g5229/BST61_g648/BST61_g4479/BST61_g10706/BST61_g5076/BST61_g4144/BST61_g10019/BST61_g5362/BST61_g7695/BST61_g3622/BST61_g1583/BST61_g8798/BST61_g10566	17	ME downregulated
GO:0030261	chromosome condensation	7/634	15/9023	3.19834e-05	0.00041963	0.000360106	BST61_g7954/BST61_g10406/BST61_g2453/BST61_g7032/BST61_g3166/BST61_g10196/BST61_g10558	7	ME downregulated
GO:0000726	GO:0000726	8/634	20/9023	3.35469e-05	0.000434642	0.000372989	BST61_g10069/BST61_g423/BST61_g7491/BST61_g8790/BST61_g2304/BST61_g4043/BST61_g2220/BST61_g8786	8	ME downregulated
GO:0034644	cellular response to UV	8/634	20/9023	3.35469e-05	0.000434642	0.000372989	BST61_g2586/BST61_g6071/BST61_g9799/BST61_g4773/BST61_g141/BST61_g3313/BST61_g952/BST61_g3622	8	ME downregulated
GO:0006348	GO:0006348	13/634	51/9023	3.54704e-05	0.000456709	0.000391925	BST61_g466/BST61_g11568/BST61_g1273/BST61_g10897/BST61_g8790/BST61_g9570/BST61_g4953/BST61_g1417/BST61_g7734/BST61_g7695/BST61_g6131/BST61_g1153/BST61_g793	13	ME downregulated
GO:0000077	DNA damage checkpoint signaling	11/634	38/9023	3.94317e-05	0.00050458	0.000433006	BST61_g2586/BST61_g5193/BST61_g7491/BST61_g2304/BST61_g7557/BST61_g648/BST61_g10706/BST61_g7467/BST61_g4144/BST61_g7695/BST61_g8798	11	ME downregulated
GO:0030554	adenyl nucleotide binding	31/634	206/9023	4.1394e-05	0.00052644	0.000451765	BST61_g8682/BST61_g4854/BST61_g4234/BST61_g4867/BST61_g2586/BST61_g6071/BST61_g6931/BST61_g5193/BST61_g9122/BST61_g161/BST61_g423/BST61_g3313/BST61_g7491/BST61_g1424/BST61_g4642/BST61_g4214/BST61_g4696/BST61_g5229/BST61_g741/BST61_g9685/BST61_g10706/BST61_g9180/BST61_g7032/BST61_g4008/BST61_g3166/BST61_g4144/BST61_g10019/BST61_g9210/BST61_g10859/BST61_g6103/BST61_g5817	31	ME downregulated
GO:0010605	negative regulation of macromolecule metabolic process	51/634	411/9023	4.1964e-05	0.000530435	0.000455194	BST61_g5006/BST61_g4854/BST61_g4234/BST61_g6381/BST61_g466/BST61_g5699/BST61_g8048/BST61_g2586/BST61_g11568/BST61_g1273/BST61_g9377/BST61_g10897/BST61_g4316/BST61_g141/BST61_g4354/BST61_g7491/BST61_g8790/BST61_g2304/BST61_g9570/BST61_g10741/BST61_g5229/BST61_g769/BST61_g7238/BST61_g9685/BST61_g4953/BST61_g5076/BST61_g1417/BST61_g7734/BST61_g9920/BST61_g7467/BST61_g5082/BST61_g8563/BST61_g3166/BST…	51	ME downregulated
GO:0048869	cellular developmental process	33/634	226/9023	4.38245e-05	0.000550595	0.000472494	BST61_g5699/BST61_g3388/BST61_g2586/BST61_g8264/BST61_g6130/BST61_g423/BST61_g8790/BST61_g8391/BST61_g8516/BST61_g9570/BST61_g4642/BST61_g10741/BST61_g4214/BST61_g648/BST61_g9685/BST61_g10706/BST61_g4953/BST61_g4143/BST61_g5082/BST61_g6469/BST61_g6238/BST61_g1549/BST61_g4043/BST61_g6342/BST61_g8016/BST61_g5362/BST61_g2220/BST61_g1202/BST61_g10859/BST61_g8786/BST61_g1350/BST61_g1583/BST61_g6787	33	ME downregulated
GO:0000731	DNA synthesis involved in DNA repair	8/634	21/9023	5.08773e-05	0.000631549	0.000541965	BST61_g9799/BST61_g952/BST61_g6458/BST61_g2304/BST61_g233/BST61_g9872/BST61_g3131/BST61_g2220	8	ME downregulated
GO:0033262	regulation of nuclear cell cycle DNA replication	8/634	21/9023	5.08773e-05	0.000631549	0.000541965	BST61_g2586/BST61_g5193/BST61_g7467/BST61_g10019/BST61_g5362/BST61_g7695/BST61_g8988/BST61_g1806	8	ME downregulated
GO:0006267	pre-replicative complex assembly involved in nuclear cell cycle DNA replication	7/634	16/9023	5.34264e-05	0.000651488	0.000559075	BST61_g5229/BST61_g10995/BST61_g7467/BST61_g10854/BST61_g10019/BST61_g6131/BST61_g793	7	ME downregulated
GO:0036388	pre-replicative complex assembly	7/634	16/9023	5.34264e-05	0.000651488	0.000559075	BST61_g5229/BST61_g10995/BST61_g7467/BST61_g10854/BST61_g10019/BST61_g6131/BST61_g793	7	ME downregulated
GO:1902299	pre-replicative complex assembly involved in cell cycle DNA replication	7/634	16/9023	5.34264e-05	0.000651488	0.000559075	BST61_g5229/BST61_g10995/BST61_g7467/BST61_g10854/BST61_g10019/BST61_g6131/BST61_g793	7	ME downregulated
GO:0032502	developmental process	35/634	249/9023	5.80237e-05	0.00070341	0.000603632	BST61_g5699/BST61_g3388/BST61_g2586/BST61_g8264/BST61_g953/BST61_g6130/BST61_g423/BST61_g8790/BST61_g8391/BST61_g8516/BST61_g9570/BST61_g4642/BST61_g10741/BST61_g4214/BST61_g648/BST61_g9685/BST61_g10706/BST61_g4953/BST61_g4143/BST61_g9920/BST61_g5082/BST61_g6469/BST61_g6238/BST61_g1549/BST61_g4043/BST61_g6342/BST61_g8016/BST61_g5362/BST61_g2220/BST61_g1202/BST61_g10859/BST61_g8786/BST61_g1350/BST…	35	ME downregulated
GO:0009416	response to light stimulus	9/634	27/9023	5.85435e-05	0.000705585	0.000605499	BST61_g2586/BST61_g6071/BST61_g9799/BST61_g4773/BST61_g141/BST61_g3313/BST61_g952/BST61_g6458/BST61_g3622	9	ME downregulated
GO:2000241	regulation of reproductive process	24/634	146/9023	7.39814e-05	0.000882118	0.00075699	BST61_g2586/BST61_g5193/BST61_g953/BST61_g10897/BST61_g7491/BST61_g8391/BST61_g4642/BST61_g10741/BST61_g7557/BST61_g4696/BST61_g10706/BST61_g5076/BST61_g4143/BST61_g3166/BST61_g10647/BST61_g4043/BST61_g4144/BST61_g10558/BST61_g5362/BST61_g10859/BST61_g1153/BST61_g362/BST61_g5058/BST61_g6787	24	ME downregulated
GO:0071824	protein-DNA complex organization	22/634	128/9023	7.40417e-05	0.000882118	0.00075699	BST61_g5006/BST61_g4234/BST61_g5699/BST61_g11568/BST61_g6931/BST61_g1273/BST61_g7557/BST61_g5229/BST61_g648/BST61_g1417/BST61_g1945/BST61_g10995/BST61_g7467/BST61_g10854/BST61_g4043/BST61_g9170/BST61_g10019/BST61_g5362/BST61_g6131/BST61_g6396/BST61_g793/BST61_g10566	22	ME downregulated
GO:0071482	cellular response to light stimulus	8/634	22/9023	7.50652e-05	0.000889201	0.000763069	BST61_g2586/BST61_g6071/BST61_g9799/BST61_g4773/BST61_g141/BST61_g3313/BST61_g952/BST61_g3622	8	ME downregulated
GO:0006325	chromatin organization	34/634	243/9023	8.1071e-05	0.000954888	0.000819438	BST61_g5006/BST61_g4234/BST61_g466/BST61_g5699/BST61_g11568/BST61_g6931/BST61_g1273/BST61_g10897/BST61_g4354/BST61_g8790/BST61_g2304/BST61_g9570/BST61_g5229/BST61_g4953/BST61_g1417/BST61_g7734/BST61_g1945/BST61_g7032/BST61_g9920/BST61_g5082/BST61_g9170/BST61_g4362/BST61_g1105/BST61_g10558/BST61_g5362/BST61_g7695/BST61_g6131/BST61_g10859/BST61_g1153/BST61_g6396/BST61_g1350/BST61_g793/BST61_g3459/B…	34	ME downregulated
GO:0051447	negative regulation of meiotic cell cycle	10/634	35/9023	0.000100228	0.00117386	0.00100735	BST61_g2586/BST61_g5193/BST61_g10706/BST61_g5076/BST61_g3166/BST61_g4043/BST61_g4144/BST61_g10558/BST61_g5362/BST61_g10859	10	ME downregulated
GO:0003006	developmental process involved in reproduction	23/634	140/9023	0.000104958	0.00122235	0.00104896	BST61_g5699/BST61_g3388/BST61_g2586/BST61_g8264/BST61_g953/BST61_g6130/BST61_g8790/BST61_g8391/BST61_g4642/BST61_g10741/BST61_g648/BST61_g9685/BST61_g4953/BST61_g5082/BST61_g1549/BST61_g4043/BST61_g6342/BST61_g8016/BST61_g2220/BST61_g10859/BST61_g8786/BST61_g1583/BST61_g6787	23	ME downregulated
GO:0030154	cell differentiation	26/634	168/9023	0.000106455	0.00123286	0.00105798	BST61_g5699/BST61_g3388/BST61_g2586/BST61_g8264/BST61_g6130/BST61_g8790/BST61_g8391/BST61_g8516/BST61_g4642/BST61_g10741/BST61_g648/BST61_g9685/BST61_g4953/BST61_g4143/BST61_g5082/BST61_g6238/BST61_g1549/BST61_g4043/BST61_g6342/BST61_g8016/BST61_g5362/BST61_g2220/BST61_g1202/BST61_g10859/BST61_g8786/BST61_g1583	26	ME downregulated
GO:0004536	DNA nuclease activity	8/634	23/9023	0.000108074	0.00124465	0.0010681	BST61_g2679/BST61_g952/BST61_g2304/BST61_g4214/BST61_g3608/BST61_g6342/BST61_g8786/BST61_g10538	8	ME downregulated
GO:0008144	GO:0008144	32/634	227/9023	0.000113236	0.00129689	0.00111293	BST61_g8682/BST61_g4854/BST61_g4234/BST61_g4867/BST61_g2586/BST61_g6071/BST61_g6931/BST61_g5193/BST61_g9122/BST61_g161/BST61_g423/BST61_g3313/BST61_g7491/BST61_g1424/BST61_g4642/BST61_g4214/BST61_g4696/BST61_g5229/BST61_g741/BST61_g9685/BST61_g10706/BST61_g9180/BST61_g7032/BST61_g4008/BST61_g3166/BST61_g4144/BST61_g10019/BST61_g9210/BST61_g10859/BST61_g6103/BST61_g5817/BST61_g1529	32	ME downregulated
GO:0051098	regulation of binding	10/634	36/9023	0.000130159	0.00147791	0.00126827	BST61_g7954/BST61_g10406/BST61_g10447/BST61_g7557/BST61_g5076/BST61_g4043/BST61_g8016/BST61_g5362/BST61_g286/BST61_g1583	10	ME downregulated
GO:0003887	DNA-directed DNA polymerase activity	6/634	13/9023	0.000131512	0.00147791	0.00126827	BST61_g807/BST61_g9799/BST61_g952/BST61_g2304/BST61_g2220/BST61_g4891	6	ME downregulated
GO:0016895	DNA exonuclease activity, producing 5'-phosphomonoesters	6/634	13/9023	0.000131512	0.00147791	0.00126827	BST61_g2679/BST61_g952/BST61_g2304/BST61_g4214/BST61_g6342/BST61_g10538	6	ME downregulated
GO:0006323	GO:0006323	14/634	65/9023	0.000131893	0.00147791	0.00126827	BST61_g5006/BST61_g4234/BST61_g466/BST61_g5699/BST61_g10897/BST61_g4354/BST61_g7954/BST61_g10406/BST61_g2453/BST61_g7032/BST61_g3166/BST61_g9170/BST61_g10196/BST61_g10558	14	ME downregulated
GO:0003684	damaged DNA binding	8/634	24/9023	0.000152223	0.00168747	0.00144811	BST61_g4161/BST61_g9685/BST61_g9180/BST61_g4043/BST61_g2311/BST61_g9210/BST61_g10859/BST61_g8786	8	ME downregulated
GO:0071478	cellular response to radiation	8/634	24/9023	0.000152223	0.00168747	0.00144811	BST61_g2586/BST61_g6071/BST61_g9799/BST61_g4773/BST61_g141/BST61_g3313/BST61_g952/BST61_g3622	8	ME downregulated
GO:0009892	negative regulation of metabolic process	52/634	445/9023	0.000170336	0.00187823	0.0016118	BST61_g5006/BST61_g4854/BST61_g4234/BST61_g6381/BST61_g466/BST61_g5699/BST61_g8048/BST61_g2586/BST61_g11568/BST61_g1273/BST61_g5193/BST61_g9377/BST61_g10897/BST61_g4316/BST61_g141/BST61_g4354/BST61_g7491/BST61_g8790/BST61_g2304/BST61_g9570/BST61_g10741/BST61_g5229/BST61_g769/BST61_g7238/BST61_g9685/BST61_g4953/BST61_g5076/BST61_g1417/BST61_g7734/BST61_g9920/BST61_g7467/BST61_g5082/BST61_g8563/BST…	52	ME downregulated
GO:0005654	nucleoplasm	33/634	244/9023	0.000198236	0.00216509	0.00185798	BST61_g466/BST61_g5699/BST61_g11568/BST61_g1273/BST61_g9377/BST61_g10897/BST61_g5377/BST61_g4214/BST61_g5229/BST61_g769/BST61_g648/BST61_g4479/BST61_g10706/BST61_g4953/BST61_g7734/BST61_g8363/BST61_g10995/BST61_g9920/BST61_g7467/BST61_g5067/BST61_g10854/BST61_g4043/BST61_g4144/BST61_g10019/BST61_g4362/BST61_g1105/BST61_g6131/BST61_g1153/BST61_g6396/BST61_g1350/BST61_g793/BST61_g519/BST61_g10566	33	ME downregulated
GO:2000242	negative regulation of reproductive process	12/634	52/9023	0.000198441	0.00216509	0.00185798	BST61_g2586/BST61_g5193/BST61_g10706/BST61_g5076/BST61_g4143/BST61_g3166/BST61_g10647/BST61_g4043/BST61_g4144/BST61_g10558/BST61_g5362/BST61_g10859	12	ME downregulated
GO:0004529	DNA exonuclease activity	6/634	14/9023	0.00021653	0.00233784	0.00200622	BST61_g2679/BST61_g952/BST61_g2304/BST61_g4214/BST61_g6342/BST61_g10538	6	ME downregulated
GO:0034061	DNA polymerase activity	6/634	14/9023	0.00021653	0.00233784	0.00200622	BST61_g807/BST61_g9799/BST61_g952/BST61_g2304/BST61_g2220/BST61_g4891	6	ME downregulated
GO:0022413	reproductive process in single-celled organism	19/634	111/9023	0.0002386	0.00256279	0.00219926	BST61_g3388/BST61_g2586/BST61_g8264/BST61_g6130/BST61_g8790/BST61_g8391/BST61_g4642/BST61_g648/BST61_g9685/BST61_g4953/BST61_g5082/BST61_g1549/BST61_g4043/BST61_g6342/BST61_g8016/BST61_g2220/BST61_g10859/BST61_g8786/BST61_g1583	19	ME downregulated
GO:0070192	chromosome organization involved in meiotic cell cycle	9/634	32/9023	0.000254949	0.00272428	0.00233784	BST61_g7491/BST61_g7954/BST61_g4953/BST61_g2453/BST61_g3166/BST61_g8016/BST61_g10558/BST61_g5362/BST61_g1153	9	ME downregulated
GO:1990837	sequence-specific double-stranded DNA binding	18/634	103/9023	0.000264965	0.00281678	0.00241722	BST61_g6381/BST61_g5193/BST61_g4316/BST61_g5229/BST61_g10995/BST61_g9920/BST61_g7467/BST61_g8563/BST61_g3166/BST61_g6238/BST61_g10854/BST61_g10019/BST61_g2220/BST61_g6131/BST61_g1359/BST61_g793/BST61_g5058/BST61_g10566	18	ME downregulated
GO:0004527	exonuclease activity	10/634	39/9023	0.000268642	0.0028413	0.00243827	BST61_g807/BST61_g8048/BST61_g2679/BST61_g952/BST61_g2304/BST61_g4214/BST61_g7238/BST61_g3608/BST61_g6342/BST61_g10538	10	ME downregulated
GO:0031573	mitotic intra-S DNA damage checkpoint signaling	7/634	20/9023	0.000282392	0.00297157	0.00255005	BST61_g2586/BST61_g5193/BST61_g7491/BST61_g2304/BST61_g7557/BST61_g7467/BST61_g7695	7	ME downregulated
GO:0000710	meiotic mismatch repair	5/634	10/9023	0.000315593	0.00327113	0.00280712	BST61_g9685/BST61_g6342/BST61_g9210/BST61_g10859/BST61_g8786	5	ME downregulated
GO:0007004	telomere maintenance via telomerase	5/634	10/9023	0.000315593	0.00327113	0.00280712	BST61_g6641/BST61_g7491/BST61_g10447/BST61_g3131/BST61_g5200	5	ME downregulated
GO:0048478	GO:0048478	5/634	10/9023	0.000315593	0.00327113	0.00280712	BST61_g10854/BST61_g4144/BST61_g7695/BST61_g1806/BST61_g1583	5	ME downregulated
GO:0009314	response to radiation	9/634	33/9023	0.000329009	0.00339322	0.00291189	BST61_g2586/BST61_g6071/BST61_g9799/BST61_g4773/BST61_g141/BST61_g3313/BST61_g952/BST61_g6458/BST61_g3622	9	ME downregulated
GO:0007129	homologous chromosome pairing at meiosis	6/634	15/9023	0.000339561	0.00346753	0.00297567	BST61_g7954/BST61_g2453/BST61_g3166/BST61_g8016/BST61_g10558/BST61_g5362	6	ME downregulated
GO:0042770	signal transduction in response to DNA damage	6/634	15/9023	0.000339561	0.00346753	0.00297567	BST61_g5193/BST61_g7491/BST61_g10706/BST61_g7467/BST61_g4144/BST61_g7695	6	ME downregulated
GO:0004518	nuclease activity	14/634	73/9023	0.000474066	0.00481735	0.00413401	BST61_g807/BST61_g8048/BST61_g2679/BST61_g952/BST61_g6491/BST61_g2304/BST61_g1384/BST61_g5909/BST61_g4214/BST61_g7238/BST61_g3608/BST61_g6342/BST61_g8786/BST61_g10538	14	ME downregulated
GO:0000722	telomere maintenance via recombination	6/634	16/9023	0.000511241	0.00514468	0.00441491	BST61_g6641/BST61_g2586/BST61_g7491/BST61_g10447/BST61_g4043/BST61_g10357	6	ME downregulated
GO:0036297	interstrand cross-link repair	6/634	16/9023	0.000511241	0.00514468	0.00441491	BST61_g3313/BST61_g6458/BST61_g3608/BST61_g9210/BST61_g10859/BST61_g8786	6	ME downregulated
GO:0017111	ribonucleoside triphosphate phosphatase activity	36/634	289/9023	0.000525003	0.00525764	0.00451185	BST61_g8682/BST61_g4234/BST61_g10069/BST61_g10736/BST61_g2586/BST61_g6071/BST61_g6931/BST61_g754/BST61_g9122/BST61_g10864/BST61_g141/BST61_g3313/BST61_g1096/BST61_g7491/BST61_g6458/BST61_g233/BST61_g4214/BST61_g9872/BST61_g5229/BST61_g9685/BST61_g9180/BST61_g2453/BST61_g7032/BST61_g7467/BST61_g3166/BST61_g10019/BST61_g8016/BST61_g5747/BST61_g2311/BST61_g9210/BST61_g10859/BST61_g3622/BST61_g6103/B…	36	ME downregulated
GO:0010833	telomere maintenance via telomere lengthening	5/634	11/9023	0.000545246	0.0053933	0.00462826	BST61_g6641/BST61_g7491/BST61_g10447/BST61_g3131/BST61_g5200	5	ME downregulated
GO:0045003	double-strand break repair via synthesis-dependent strand annealing	5/634	11/9023	0.000545246	0.0053933	0.00462826	BST61_g10069/BST61_g7557/BST61_g4043/BST61_g519/BST61_g10357	5	ME downregulated
GO:0044451	GO:0044451	28/634	206/9023	0.000546354	0.0053933	0.00462826	BST61_g466/BST61_g5699/BST61_g11568/BST61_g1273/BST61_g9377/BST61_g10897/BST61_g5377/BST61_g5229/BST61_g769/BST61_g648/BST61_g4479/BST61_g4953/BST61_g7734/BST61_g8363/BST61_g10995/BST61_g9920/BST61_g7467/BST61_g5067/BST61_g10854/BST61_g10019/BST61_g4362/BST61_g1105/BST61_g6131/BST61_g1153/BST61_g6396/BST61_g793/BST61_g519/BST61_g10566	28	ME downregulated
GO:0010629	negative regulation of gene expression	39/634	324/9023	0.000619441	0.00608579	0.00522253	BST61_g5006/BST61_g4854/BST61_g4234/BST61_g6381/BST61_g466/BST61_g5699/BST61_g8048/BST61_g11568/BST61_g1273/BST61_g9377/BST61_g10897/BST61_g4316/BST61_g4354/BST61_g8790/BST61_g2304/BST61_g9570/BST61_g10741/BST61_g5229/BST61_g769/BST61_g7238/BST61_g4953/BST61_g1417/BST61_g7734/BST61_g9920/BST61_g5082/BST61_g8563/BST61_g6238/BST61_g4144/BST61_g10558/BST61_g5362/BST61_g7695/BST61_g1890/BST61_g6131/B…	39	ME downregulated
GO:0051303	establishment of chromosome localization	10/634	43/9023	0.000627498	0.00613586	0.0052655	BST61_g2209/BST61_g8021/BST61_g4479/BST61_g4953/BST61_g5076/BST61_g1274/BST61_g1918/BST61_g10196/BST61_g5362/BST61_g1153	10	ME downregulated
GO:0003678	DNA helicase activity	8/634	29/9023	0.000649097	0.00631682	0.00542079	BST61_g2586/BST61_g6931/BST61_g3313/BST61_g7491/BST61_g233/BST61_g4214/BST61_g7467/BST61_g6103	8	ME downregulated
GO:1901990	regulation of mitotic cell cycle phase transition	24/634	168/9023	0.000652099	0.00631682	0.00542079	BST61_g5054/BST61_g11541/BST61_g5193/BST61_g2209/BST61_g9143/BST61_g2304/BST61_g4696/BST61_g5229/BST61_g648/BST61_g4479/BST61_g10706/BST61_g5076/BST61_g7467/BST61_g5082/BST61_g4144/BST61_g10019/BST61_g5362/BST61_g7695/BST61_g16/BST61_g3622/BST61_g362/BST61_g1583/BST61_g8798/BST61_g10566	24	ME downregulated
GO:0072395	GO:0072395	7/634	23/9023	0.000741793	0.00713599	0.00612376	BST61_g7491/BST61_g4696/BST61_g10706/BST61_g5076/BST61_g7467/BST61_g4144/BST61_g7695	7	ME downregulated
GO:0006303	double-strand break repair via nonhomologous end joining	6/634	17/9023	0.000743547	0.00713599	0.00612376	BST61_g10069/BST61_g423/BST61_g7491/BST61_g8790/BST61_g2304/BST61_g2220	6	ME downregulated
GO:0005720	GO:0005720	10/634	44/9023	0.000761886	0.00727829	0.00624587	BST61_g7954/BST61_g10406/BST61_g4953/BST61_g5076/BST61_g10196/BST61_g5362/BST61_g8988/BST61_g1153/BST61_g286/BST61_g8798	10	ME downregulated
GO:0006289	nucleotide-excision repair	11/634	52/9023	0.000803021	0.00763607	0.0065529	BST61_g6641/BST61_g9799/BST61_g423/BST61_g3313/BST61_g952/BST61_g2304/BST61_g233/BST61_g10447/BST61_g4809/BST61_g8786/BST61_g6103	11	ME downregulated
GO:1901987	regulation of cell cycle phase transition	24/634	171/9023	0.000843051	0.00798011	0.00684814	BST61_g5054/BST61_g11541/BST61_g5193/BST61_g2209/BST61_g9143/BST61_g2304/BST61_g4696/BST61_g5229/BST61_g648/BST61_g4479/BST61_g10706/BST61_g5076/BST61_g7467/BST61_g5082/BST61_g4144/BST61_g10019/BST61_g5362/BST61_g7695/BST61_g16/BST61_g3622/BST61_g362/BST61_g1583/BST61_g8798/BST61_g10566	24	ME downregulated
GO:0016462	pyrophosphatase activity	37/634	308/9023	0.000880506	0.00815263	0.00699619	BST61_g8682/BST61_g4234/BST61_g10069/BST61_g10736/BST61_g5343/BST61_g2586/BST61_g6071/BST61_g6931/BST61_g754/BST61_g9122/BST61_g10864/BST61_g141/BST61_g3313/BST61_g1096/BST61_g7491/BST61_g6458/BST61_g233/BST61_g4214/BST61_g9872/BST61_g5229/BST61_g9685/BST61_g9180/BST61_g2453/BST61_g7032/BST61_g7467/BST61_g3166/BST61_g10019/BST61_g8016/BST61_g5747/BST61_g2311/BST61_g9210/BST61_g10859/BST61_g3622/B…	37	ME downregulated
GO:0016817	hydrolase activity, acting on acid anhydrides	37/634	308/9023	0.000880506	0.00815263	0.00699619	BST61_g8682/BST61_g4234/BST61_g10069/BST61_g10736/BST61_g5343/BST61_g2586/BST61_g6071/BST61_g6931/BST61_g754/BST61_g9122/BST61_g10864/BST61_g141/BST61_g3313/BST61_g1096/BST61_g7491/BST61_g6458/BST61_g233/BST61_g4214/BST61_g9872/BST61_g5229/BST61_g9685/BST61_g9180/BST61_g2453/BST61_g7032/BST61_g7467/BST61_g3166/BST61_g10019/BST61_g8016/BST61_g5747/BST61_g2311/BST61_g9210/BST61_g10859/BST61_g3622/B…	37	ME downregulated
GO:0016818	hydrolase activity, acting on acid anhydrides, in phosphorus-containing anhydrides	37/634	308/9023	0.000880506	0.00815263	0.00699619	BST61_g8682/BST61_g4234/BST61_g10069/BST61_g10736/BST61_g5343/BST61_g2586/BST61_g6071/BST61_g6931/BST61_g754/BST61_g9122/BST61_g10864/BST61_g141/BST61_g3313/BST61_g1096/BST61_g7491/BST61_g6458/BST61_g233/BST61_g4214/BST61_g9872/BST61_g5229/BST61_g9685/BST61_g9180/BST61_g2453/BST61_g7032/BST61_g7467/BST61_g3166/BST61_g10019/BST61_g8016/BST61_g5747/BST61_g2311/BST61_g9210/BST61_g10859/BST61_g3622/B…	37	ME downregulated
GO:0034085	establishment of sister chromatid cohesion	5/634	12/9023	0.000880941	0.00815263	0.00699619	BST61_g7954/BST61_g10406/BST61_g8016/BST61_g286/BST61_g1350	5	ME downregulated
GO:0043388	positive regulation of DNA binding	5/634	12/9023	0.000880941	0.00815263	0.00699619	BST61_g10406/BST61_g7557/BST61_g8016/BST61_g286/BST61_g1583	5	ME downregulated
GO:0065004	protein-DNA complex assembly	14/634	78/9023	0.000947644	0.00873096	0.00749249	BST61_g5006/BST61_g7557/BST61_g5229/BST61_g648/BST61_g10995/BST61_g7467/BST61_g10854/BST61_g4043/BST61_g9170/BST61_g10019/BST61_g6131/BST61_g6396/BST61_g793/BST61_g10566	14	ME downregulated
GO:0032505	reproduction of a single-celled organism	21/634	143/9023	0.000969858	0.00889608	0.00763419	BST61_g3388/BST61_g2586/BST61_g8264/BST61_g6130/BST61_g8790/BST61_g8391/BST61_g3818/BST61_g4642/BST61_g648/BST61_g9685/BST61_g4953/BST61_g5082/BST61_g1549/BST61_g4043/BST61_g6342/BST61_g8016/BST61_g2220/BST61_g10859/BST61_g8786/BST61_g1583/BST61_g6787	21	ME downregulated
GO:0034502	protein localization to chromosome	8/634	31/9023	0.00105272	0.00961361	0.00824993	BST61_g2209/BST61_g8790/BST61_g7954/BST61_g10406/BST61_g4479/BST61_g1918/BST61_g8016/BST61_g286	8	ME downregulated
GO:0035639	purine ribonucleoside triphosphate binding	33/634	268/9023	0.00108211	0.00983869	0.00844308	BST61_g8682/BST61_g4854/BST61_g4234/BST61_g4867/BST61_g2586/BST61_g6071/BST61_g6931/BST61_g5193/BST61_g8264/BST61_g9122/BST61_g161/BST61_g423/BST61_g3313/BST61_g7491/BST61_g1424/BST61_g4642/BST61_g4214/BST61_g4696/BST61_g5229/BST61_g741/BST61_g9685/BST61_g10706/BST61_g9180/BST61_g7032/BST61_g4008/BST61_g3166/BST61_g4144/BST61_g10019/BST61_g5747/BST61_g9210/BST61_g10859/BST61_g6103/BST61_g5817	33	ME downregulated
GO:0017076	purine nucleotide binding	34/634	281/9023	0.00124239	0.0112466	0.00965131	BST61_g8682/BST61_g4854/BST61_g4234/BST61_g4867/BST61_g2586/BST61_g6071/BST61_g6931/BST61_g5193/BST61_g8264/BST61_g9122/BST61_g161/BST61_g423/BST61_g3313/BST61_g7491/BST61_g1424/BST61_g4642/BST61_g4214/BST61_g4696/BST61_g5229/BST61_g741/BST61_g9685/BST61_g10706/BST61_g9180/BST61_g7032/BST61_g4008/BST61_g3166/BST61_g4144/BST61_g10019/BST61_g5747/BST61_g9210/BST61_g10859/BST61_g3622/BST61_g6103/BST…	34	ME downregulated
GO:0016796	exonuclease activity, active with either ribo- or deoxyribonucleic acids and producing 5'-phosphomonoesters	8/634	32/9023	0.00131864	0.011885	0.0101991	BST61_g8048/BST61_g2679/BST61_g952/BST61_g2304/BST61_g4214/BST61_g7238/BST61_g6342/BST61_g10538	8	ME downregulated
GO:0072422	GO:0072422	5/634	13/9023	0.00134933	0.012109	0.0103913	BST61_g7491/BST61_g10706/BST61_g7467/BST61_g4144/BST61_g7695	5	ME downregulated
GO:0072413	GO:0072413	6/634	19/9023	0.00144404	0.012903	0.0110727	BST61_g4696/BST61_g10706/BST61_g5076/BST61_g7467/BST61_g4144/BST61_g7695	6	ME downregulated
GO:0032555	purine ribonucleotide binding	33/634	275/9023	0.00167387	0.0148925	0.01278	BST61_g8682/BST61_g4854/BST61_g4234/BST61_g4867/BST61_g2586/BST61_g6071/BST61_g6931/BST61_g5193/BST61_g8264/BST61_g9122/BST61_g161/BST61_g423/BST61_g3313/BST61_g7491/BST61_g1424/BST61_g4642/BST61_g4214/BST61_g4696/BST61_g5229/BST61_g741/BST61_g9685/BST61_g10706/BST61_g9180/BST61_g7032/BST61_g4008/BST61_g3166/BST61_g4144/BST61_g10019/BST61_g5747/BST61_g9210/BST61_g10859/BST61_g6103/BST61_g5817	33	ME downregulated
GO:0040020	regulation of meiotic nuclear division	9/634	41/9023	0.00180261	0.0159693	0.0137041	BST61_g2586/BST61_g7491/BST61_g4642/BST61_g7557/BST61_g10706/BST61_g5076/BST61_g4043/BST61_g4144/BST61_g10859	9	ME downregulated
GO:0045143	homologous chromosome segregation	10/634	49/9023	0.00183567	0.0161929	0.013896	BST61_g2209/BST61_g7954/BST61_g4953/BST61_g2453/BST61_g1274/BST61_g3166/BST61_g8016/BST61_g10558/BST61_g5362/BST61_g1153	10	ME downregulated
GO:0097367	carbohydrate derivative binding	34/634	288/9023	0.00189073	0.016608	0.0142522	BST61_g8682/BST61_g4854/BST61_g4234/BST61_g4867/BST61_g2586/BST61_g6071/BST61_g6931/BST61_g5193/BST61_g8264/BST61_g9122/BST61_g161/BST61_g423/BST61_g3313/BST61_g7491/BST61_g1424/BST61_g4642/BST61_g4214/BST61_g4696/BST61_g5229/BST61_g741/BST61_g9685/BST61_g10706/BST61_g9180/BST61_g7032/BST61_g4008/BST61_g3166/BST61_g4144/BST61_g10019/BST61_g5747/BST61_g9210/BST61_g10859/BST61_g6103/BST61_g5817/BST…	34	ME downregulated
GO:0006355	regulation of DNA-templated transcription	50/634	470/9023	0.00191697	0.0167674	0.014389	BST61_g5006/BST61_g4234/BST61_g6381/BST61_g466/BST61_g5699/BST61_g11568/BST61_g6931/BST61_g1273/BST61_g9377/BST61_g10897/BST61_g4316/BST61_g4354/BST61_g8790/BST61_g1424/BST61_g8391/BST61_g2304/BST61_g9570/BST61_g8306/BST61_g10741/BST61_g5229/BST61_g769/BST61_g7238/BST61_g4953/BST61_g4143/BST61_g1417/BST61_g7734/BST61_g9920/BST61_g7467/BST61_g5082/BST61_g8563/BST61_g6238/BST61_g4144/BST61_g10019/B…	50	ME downregulated
GO:0060236	regulation of mitotic spindle organization	5/634	14/9023	0.00197867	0.0170198	0.0146056	BST61_g11541/BST61_g4479/BST61_g5076/BST61_g5362/BST61_g362	5	ME downregulated
GO:0072396	response to cell cycle checkpoint signaling	5/634	14/9023	0.00197867	0.0170198	0.0146056	BST61_g4214/BST61_g4479/BST61_g4144/BST61_g5362/BST61_g7695	5	ME downregulated
GO:0072401	GO:0072401	5/634	14/9023	0.00197867	0.0170198	0.0146056	BST61_g7491/BST61_g10706/BST61_g7467/BST61_g4144/BST61_g7695	5	ME downregulated
GO:0090224	regulation of spindle organization	5/634	14/9023	0.00197867	0.0170198	0.0146056	BST61_g11541/BST61_g4479/BST61_g5076/BST61_g5362/BST61_g362	5	ME downregulated
GO:0032880	regulation of protein localization	14/634	84/9023	0.00198908	0.0170387	0.0146218	BST61_g11541/BST61_g1273/BST61_g5193/BST61_g7954/BST61_g10447/BST61_g4696/BST61_g5076/BST61_g914/BST61_g5082/BST61_g10019/BST61_g5362/BST61_g8988/BST61_g286/BST61_g6787	14	ME downregulated
GO:0070828	heterochromatin organization	7/634	27/9023	0.00210012	0.0179158	0.0153745	BST61_g5006/BST61_g466/BST61_g10897/BST61_g4354/BST61_g2304/BST61_g4953/BST61_g9170	7	ME downregulated
GO:1903506	GO:1903506	50/634	473/9023	0.00219135	0.0185415	0.0159114	BST61_g5006/BST61_g4234/BST61_g6381/BST61_g466/BST61_g5699/BST61_g11568/BST61_g6931/BST61_g1273/BST61_g9377/BST61_g10897/BST61_g4316/BST61_g4354/BST61_g8790/BST61_g1424/BST61_g8391/BST61_g2304/BST61_g9570/BST61_g8306/BST61_g10741/BST61_g5229/BST61_g769/BST61_g7238/BST61_g4953/BST61_g4143/BST61_g1417/BST61_g7734/BST61_g9920/BST61_g7467/BST61_g5082/BST61_g8563/BST61_g6238/BST61_g4144/BST61_g10019/B…	50	ME downregulated
GO:2001141	regulation of RNA biosynthetic process	50/634	473/9023	0.00219135	0.0185415	0.0159114	BST61_g5006/BST61_g4234/BST61_g6381/BST61_g466/BST61_g5699/BST61_g11568/BST61_g6931/BST61_g1273/BST61_g9377/BST61_g10897/BST61_g4316/BST61_g4354/BST61_g8790/BST61_g1424/BST61_g8391/BST61_g2304/BST61_g9570/BST61_g8306/BST61_g10741/BST61_g5229/BST61_g769/BST61_g7238/BST61_g4953/BST61_g4143/BST61_g1417/BST61_g7734/BST61_g9920/BST61_g7467/BST61_g5082/BST61_g8563/BST61_g6238/BST61_g4144/BST61_g10019/B…	50	ME downregulated
GO:0032553	ribonucleotide binding	33/634	281/9023	0.00238688	0.0201138	0.0172607	BST61_g8682/BST61_g4854/BST61_g4234/BST61_g4867/BST61_g2586/BST61_g6071/BST61_g6931/BST61_g5193/BST61_g8264/BST61_g9122/BST61_g161/BST61_g423/BST61_g3313/BST61_g7491/BST61_g1424/BST61_g4642/BST61_g4214/BST61_g4696/BST61_g5229/BST61_g741/BST61_g9685/BST61_g10706/BST61_g9180/BST61_g7032/BST61_g4008/BST61_g3166/BST61_g4144/BST61_g10019/BST61_g5747/BST61_g9210/BST61_g10859/BST61_g6103/BST61_g5817	33	ME downregulated
GO:0042393	histone binding	8/634	35/9023	0.00244739	0.0205403	0.0176267	BST61_g4234/BST61_g5699/BST61_g4953/BST61_g7734/BST61_g9170/BST61_g4362/BST61_g10558/BST61_g5362	8	ME downregulated
GO:0016893	endonuclease activity, active with either ribo- or deoxyribonucleic acids and producing 5'-phosphomonoesters	5/634	15/9023	0.00279822	0.02339	0.0200721	BST61_g6491/BST61_g1384/BST61_g4214/BST61_g3608/BST61_g6342	5	ME downregulated
GO:1990234	transferase complex	35/634	307/9023	0.00294293	0.0245008	0.0210254	BST61_g466/BST61_g2370/BST61_g11568/BST61_g9377/BST61_g2173/BST61_g10897/BST61_g9799/BST61_g4662/BST61_g952/BST61_g4354/BST61_g8391/BST61_g6458/BST61_g2304/BST61_g8306/BST61_g7238/BST61_g4953/BST61_g5076/BST61_g7734/BST61_g9180/BST61_g11584/BST61_g8440/BST61_g4362/BST61_g1105/BST61_g2311/BST61_g5362/BST61_g2220/BST61_g16/BST61_g9080/BST61_g4891/BST61_g1153/BST61_g6396/BST61_g6103/BST61_g7134/BST6…	35	ME downregulated
GO:0004386	helicase activity	12/634	70/9023	0.00320355	0.0265639	0.0227958	BST61_g10069/BST61_g10736/BST61_g2586/BST61_g6931/BST61_g754/BST61_g3313/BST61_g7491/BST61_g233/BST61_g4214/BST61_g7467/BST61_g6103/BST61_g5817	12	ME downregulated
GO:0060631	regulation of meiosis I	6/634	22/9023	0.00331331	0.0273645	0.0234829	BST61_g2586/BST61_g7491/BST61_g7557/BST61_g5076/BST61_g4043/BST61_g10859	6	ME downregulated
GO:0008409	5'-3' exonuclease activity	4/634	10/9023	0.00360108	0.0291603	0.025024	BST61_g4214/BST61_g7238/BST61_g3608/BST61_g6342	4	ME downregulated
GO:0034087	establishment of mitotic sister chromatid cohesion	4/634	10/9023	0.00360108	0.0291603	0.025024	BST61_g7954/BST61_g10406/BST61_g8016/BST61_g286	4	ME downregulated
GO:0072402	response to DNA integrity checkpoint signaling	4/634	10/9023	0.00360108	0.0291603	0.025024	BST61_g4214/BST61_g4144/BST61_g5362/BST61_g7695	4	ME downregulated
GO:0072423	response to DNA damage checkpoint signaling	4/634	10/9023	0.00360108	0.0291603	0.025024	BST61_g4214/BST61_g4144/BST61_g5362/BST61_g7695	4	ME downregulated
GO:1900239	regulation of phenotypic switching	4/634	10/9023	0.00360108	0.0291603	0.025024	BST61_g5006/BST61_g6931/BST61_g10741/BST61_g6243	4	ME downregulated
GO:0071216	cellular response to biotic stimulus	5/634	16/9023	0.00383776	0.0309559	0.0265649	BST61_g4214/BST61_g4479/BST61_g4144/BST61_g5362/BST61_g7695	5	ME downregulated
GO:2001020	GO:2001020	7/634	30/9023	0.00400526	0.0321818	0.0276168	BST61_g5699/BST61_g2597/BST61_g9872/BST61_g5076/BST61_g4043/BST61_g5362/BST61_g8798	7	ME downregulated
GO:0005935	cellular bud neck	18/634	130/9023	0.00417489	0.0333966	0.0286594	BST61_g8682/BST61_g9083/BST61_g3388/BST61_g8264/BST61_g4820/BST61_g7620/BST61_g2402/BST61_g908/BST61_g3818/BST61_g8306/BST61_g10706/BST61_g5076/BST61_g914/BST61_g5082/BST61_g5362/BST61_g3459/BST61_g1529/BST61_g6787	18	ME downregulated
GO:0034401	GO:0034401	6/634	23/9023	0.0042209	0.0333966	0.0286594	BST61_g5006/BST61_g466/BST61_g10897/BST61_g4354/BST61_g2304/BST61_g4953	6	ME downregulated
GO:0070868	GO:0070868	6/634	23/9023	0.0042209	0.0333966	0.0286594	BST61_g5006/BST61_g466/BST61_g10897/BST61_g4354/BST61_g2304/BST61_g4953	6	ME downregulated
GO:0097549	GO:0097549	6/634	23/9023	0.0042209	0.0333966	0.0286594	BST61_g5006/BST61_g466/BST61_g10897/BST61_g4354/BST61_g2304/BST61_g4953	6	ME downregulated
GO:0006661	phosphatidylinositol biosynthetic process	8/634	39/9023	0.00499045	0.0393353	0.0337557	BST61_g2370/BST61_g2465/BST61_g6728/BST61_g161/BST61_g8391/BST61_g2402/BST61_g5322/BST61_g7134	8	ME downregulated
GO:0007020	microtubule nucleation	5/634	17/9023	0.00512702	0.039956	0.0342883	BST61_g2597/BST61_g2209/BST61_g8021/BST61_g1918/BST61_g1171	5	ME downregulated
GO:0010520	regulation of reciprocal meiotic recombination	5/634	17/9023	0.00512702	0.039956	0.0342883	BST61_g2586/BST61_g7491/BST61_g7557/BST61_g4043/BST61_g10859	5	ME downregulated
GO:0051099	positive regulation of binding	5/634	17/9023	0.00512702	0.039956	0.0342883	BST61_g10406/BST61_g7557/BST61_g8016/BST61_g286/BST61_g1583	5	ME downregulated
GO:0000166	nucleotide binding	35/634	318/9023	0.00519222	0.0401622	0.0344652	BST61_g8682/BST61_g4854/BST61_g4234/BST61_g4867/BST61_g2586/BST61_g6071/BST61_g6931/BST61_g5193/BST61_g8264/BST61_g9122/BST61_g161/BST61_g423/BST61_g3313/BST61_g7491/BST61_g1424/BST61_g4642/BST61_g4214/BST61_g4696/BST61_g5229/BST61_g741/BST61_g9685/BST61_g10706/BST61_g4089/BST61_g9180/BST61_g7032/BST61_g4008/BST61_g3166/BST61_g4144/BST61_g10019/BST61_g5747/BST61_g9210/BST61_g10859/BST61_g3622/BST…	35	ME downregulated
GO:1901265	nucleoside phosphate binding	35/634	318/9023	0.00519222	0.0401622	0.0344652	BST61_g8682/BST61_g4854/BST61_g4234/BST61_g4867/BST61_g2586/BST61_g6071/BST61_g6931/BST61_g5193/BST61_g8264/BST61_g9122/BST61_g161/BST61_g423/BST61_g3313/BST61_g7491/BST61_g1424/BST61_g4642/BST61_g4214/BST61_g4696/BST61_g5229/BST61_g741/BST61_g9685/BST61_g10706/BST61_g4089/BST61_g9180/BST61_g7032/BST61_g4008/BST61_g3166/BST61_g4144/BST61_g10019/BST61_g5747/BST61_g9210/BST61_g10859/BST61_g3622/BST…	35	ME downregulated
GO:0036166	phenotypic switching	4/634	11/9023	0.00534728	0.0409037	0.0351016	BST61_g5699/BST61_g10741/BST61_g7734/BST61_g6243	4	ME downregulated
GO:0043392	negative regulation of DNA binding	4/634	11/9023	0.00534728	0.0409037	0.0351016	BST61_g5076/BST61_g4043/BST61_g5362/BST61_g286	4	ME downregulated
GO:1902402	GO:1902402	4/634	11/9023	0.00534728	0.0409037	0.0351016	BST61_g10706/BST61_g7467/BST61_g4144/BST61_g7695	4	ME downregulated
GO:0000792	heterochromatin	10/634	57/9023	0.00581245	0.0442986	0.0380149	BST61_g7954/BST61_g10406/BST61_g4953/BST61_g5076/BST61_g10196/BST61_g5362/BST61_g8988/BST61_g1153/BST61_g286/BST61_g8798	10	ME downregulated
GO:0030466	silent mating-type cassette heterochromatin formation	8/634	40/9023	0.00586345	0.0445236	0.0382079	BST61_g5006/BST61_g5229/BST61_g4953/BST61_g10558/BST61_g7695/BST61_g10859/BST61_g1153/BST61_g793	8	ME downregulated
GO:0004003	GO:0004003	6/634	25/9023	0.00656725	0.0495052	0.0424829	BST61_g2586/BST61_g6931/BST61_g3313/BST61_g7491/BST61_g4214/BST61_g6103	6	ME downregulated
GO:0030174	regulation of DNA-templated DNA replication initiation	6/634	25/9023	0.00656725	0.0495052	0.0424829	BST61_g5193/BST61_g10019/BST61_g5362/BST61_g7695/BST61_g8988/BST61_g6131	6	ME downregulated
